# Supplementary material for: A High Quality Asian Genome Assembly Identifies Features of Common Missing Regions
Source: Genes (Basel). 2020 Nov 13;11(11):1350. doi: 10.3390/genes11111350 (PMC7697454; doi:10.3390/genes11111350)
Supplement: Supplementary file 1 [file genes-11-01350-s001.zip]

Archive with 6 entries (6 files):
- genes-976896-g001.tif
- genes-976896-g002.tif
- genes-976896-g003.tif
- genes-976896.xml
- Supplemental_Figures_HighResolution_genes_FS1-S3.pptx
- Supplemental_Table_S1-S9.xlsx
