# Supplementary material for: A High Quality Asian Genome Assembly Identifies Features of Common Missing Regions
Source: Genes (Basel). 2020 Nov 13;11(11):1350. doi: 10.3390/genes11111350 (PMC7697454; doi:10.3390/genes11111350)
Supplement: Supplementary file 1 [file genes-11-01350-s001.zip › Supplemental_Table_S1-S9.xlsx]

## Sheet: Supplementary_Table_S1
Supplementary Table S1. The match % between scaffolds and GRCh38 applied with different parameter sets.
	Group	Scaffold	Set1	Set2	Set3	Set4	Set5
			--gapped --gap = 600,150	--gapped --gap = 600,150	--gapped --gap = 600,150	--gapped --gap = 600,150	--gapped --gap = 600,150
			--hspthresh = 4500	--hspthresh=4000	--hspthresh =5000	--hspthresh =5000	--hspthresh = 5000
			--seed = 12of19	--seed = 12of19	--seed = 12of19	--seed = 12of19	--seed = 12of19
			--notransition	--notransition	--notransition	--notransition	--notransition
			--ydrop= 15000	--ydrop= 15000	--ydrop= 15000	--ydrop= 10000	--ydrop= 20000
	1	KV784802.1	99.65	99.4	99.41	99.4	99.4
	2	KV784739.1	97.32	97.3	97.3	97.3	97.3
	3	LPVO02003073.1	0	0	0	0	0

## Sheet: Supplementary_Table_S2
Supplementary Table S2. The distribution of non-repetitive and repetitive sequences between GRCh38 genoms and AK1 Group 3 scaffolds by Repeat masker.
			GRCh38 reference genome (hs38d1+hla sequence)		AK1 Group 3 scaffolds
			Size (Kbp)	Proportion (%)	Size (kb)	Proportion (%)
	Non-repetitive seuquence		1780160	55.3301	1041	2.53834
	SINE	All	377884	11.7452	100	0.243837
		ALUs	313121	9.73227	100	0.243837
		MIRs	64186	1.995	0	-
	LINE	All	589075	18.3093	805	1.96289
		LINE1	498467	15.4931	805	1.96289
		LINE2	81160	2.52258	0	-
		L3/CR1	7437	0.231153	0.05	0.000121919
	LTR	All	252386	7.84454	10	0.0243837
		ERVL	51149	1.58979	0	0
		ERVL-MaLRs	102207	3.17675	0	0
		ERV-class I	85823	2.66751	2	0.00487674
		ERV-class II	9664	0.300372	9	0.0219453
	DNA	All	90580	2.81536	0.1	0.000243837
		hAT-Charlie	38281	1.18983	0	-
		TcMar-Tigger	34299	1.06606	0.1	0.000243837
	Unclassified		6351	0.197399	39	0.0950964
	Small RNA		4482	0.139307	11	0.0268221
	Satellite	All	69287	2.15354	35998	87.7765
		centromere	62756	1.95055	30824	75.1603
		others	6531	0.202993	5174	12.6161
	Simple repeats		40357	1.25436	3003	7.32243
	Low complexity		6786	0.210919	4	0.00975348
	Total		3217347	100	41011	100
	SINE = Short interspersed nuclear elements
	MIR = Mammalian-wide interspersed repeats.
	LINE = Long interspersed nuclear elements
	LTR = Long terminal repeat
	ERVL = Endogenous retrovirus-L
	ERVL-MaLRs = Endogenous retrovirus-L-Mammalian apparent LTR Retrotransposons
	ERV = Endogenous retroviruses

## Sheet: Supplementary_Table_S3
Supplementary Table S3. A total of 1390 regions on non-overlapping AK1 genome (>200bp) of Group 1 and 2 were predicted to be putative coding regions
	Scaffold	Start	End	ID	Putative protein	Species	Score	E-value	Align_length	Identity(%)
	KV784734	5020857	5022015	gi|339777|gb|AAB59368.1|	ORF2 contains a reverse transcriptase domain	Homo sapiens	1667	0	307	100
	KV784734	9136226	9137270	gi|2136112|pir||	S65824 reverse transcriptase homolog - human transposon L1.1	Homo sapiens	1445	0	264	100
	KV784738	8920338	8928550	gi|5802814|gb|AAD51793.1|	AF164611_1 Gag-Pro-Pol-Env protein	Homo sapiens	7329	0	1360	100
	KV784741	21665595	21666841	gi|2136112|pir||	S65824 reverse transcriptase homolog - human transposon L1.1	Homo sapiens	1723	0	318	100
	KV784747	19134167	19135789	gi|2136112|pir||	S65824 reverse transcriptase homolog - human transposon L1.1	Homo sapiens	1628	0	304	100
	KV784759	4241038	4242488	gi|2136112|pir||	S65824 reverse transcriptase homolog - human transposon L1.1	Homo sapiens	2007	0	368	100
	KV784797	2455116	2456193	gi|2136112|pir||	S65824 reverse transcriptase homolog - human transposon L1.1	Homo sapiens	1445	0	264	100
	KV784803	52087372	52094356	gi|2072977|gb|AAC51279.1|	putative p150	Homo sapiens	6808	0	1275	100
	LPVO02000423	7294408	7295531	gi|2136112|pir||	S65824 reverse transcriptase homolog - human transposon L1.1	Homo sapiens	1561	0	286	100
	LPVO02000258	2419280	2420595	gi|119622825|gb|EAX02420.1|	hCG1778326	Homo sapiens	1126	1.3e-147	260	100
	KV784719	85313015	85314036	gi|339777|gb|AAB59368.1|	ORF2 contains a reverse transcriptase domain	Homo sapiens	459	6.33e-142	88	100
	LPVO02000351	4665180	4666236	gi|1233054966|ref|NP_001341541.1|	histone-lysine N-methyltransferase EHMT1 isoform 6	Homo sapiens	956	5.46e-124	183	100
	KV784727	16748760	16752728	gi|10437082|dbj|BAB14975.1|	unnamed protein product	Homo sapiens	553	2.07e-102	107	100
	KV784762	18057498	18057986	gi|193787608|dbj|BAG52814.1|	unnamed protein product	Homo sapiens	720	2.4e-95	144	100
	LPVO02000180	27238904	27239620	gi|2072972|gb|AAC51276.1|	putative p150	Homo sapiens	779	1.84e-93	140	100
	KV784727	16933425	16935268	gi|1331853638|gb|PNJ02407.1|	CAPN15 isoform 4	Pongo abelii	281	1.83e-91	55	100
	KV784753	33046968	33047612	gi|2072972|gb|AAC51276.1|	putative p150	Homo sapiens	750	1.01e-89	134	100
	LPVO02000185	6485806	6486496	gi|12698924|gb|AAK01738.1|	AF336887_1 FKSG60	Homo sapiens	648	4.73e-85	124	100
	KV784736	40981935	40987999	gi|2136112|pir||	S65824 reverse transcriptase homolog - human transposon L1.1	Homo sapiens	785	1.23e-82	146	100
	KV784726	25043913	25044283	gi|2072961|gb|AAC51269.1|	putative p150	Homo sapiens	675	5.52e-81	123	100
	KV784800	18303953	18305594	gi|13384181|gb|AAK21302.1|	AF336876_1 FKSG49	Homo sapiens	649	1e-80	124	100
	KV784736	60408770	60410531	gi|13384181|gb|AAK21302.1|	AF336876_1 FKSG49	Homo sapiens	649	2.76e-80	124	100
	KV784747	5801707	5803564	gi|13384181|gb|AAK21302.1|	AF336876_1 FKSG49	Homo sapiens	649	5.99e-80	124	100
	KV784793	16350086	16352521	gi|13384181|gb|AAK21302.1|	AF336876_1 FKSG49	Homo sapiens	649	2.94e-78	124	100
	KV784725	38084509	38087210	gi|12698924|gb|AAK01738.1|	AF336887_1 FKSG60	Homo sapiens	648	1.23e-77	124	100
	KV784725	13157684	13160690	gi|13384181|gb|AAK21302.1|	AF336876_1 FKSG49	Homo sapiens	649	4.05e-77	124	100
	KV784803	69397656	69400810	gi|13384181|gb|AAK21302.1|	AF336876_1 FKSG49	Homo sapiens	649	6.59e-77	124	100
	KV784807	63258352	63261626	gi|13384181|gb|AAK21302.1|	AF336876_1 FKSG49	Homo sapiens	649	9.27e-77	124	100
	KV784758	11864779	11867297	gi|194382478|dbj|BAG64409.1|	unnamed protein product	Homo sapiens	633	1.1e-75	129	100
	KV784766	7633430	7634845	gi|119602991|gb|EAW82585.1|	hCG1981965, partial	Homo sapiens	554	9.57e-68	106	100
	KV784753	47546058	47548021	gi|182253|gb|AAB59612.1|	tumor mucin antigen	Homo sapiens	544	1.03e-61	108	100
	KV784782	1746265	1746834	gi|339777|gb|AAB59368.1|	ORF2 contains a reverse transcriptase domain	Homo sapiens	505	1.05e-56	92	100
	KV784802	38397906	38398484	gi|2072972|gb|AAC51276.1|	putative p150	Homo sapiens	494	2.89e-55	90	100
	LPVO02000419	7081211	7090436	gi|119631159|gb|EAX10754.1|	hCG2038530, partial	Homo sapiens	447	6.46e-49	88	100
	KV784724	38259532	38264366	gi|2072977|gb|AAC51279.1|	putative p150	Homo sapiens	484	2.22e-46	91	100
	KV784809	1666296	1666796	gi|2136112|pir||	S65824 reverse transcriptase homolog - human transposon L1.1	Homo sapiens	420	1.31e-45	78	100
	LPVO02000478	4146733	4147597	gi|13384181|gb|AAK21302.1|	AF336876_1 FKSG49	Homo sapiens	365	2.91e-41	69	100
	LPVO02001298	0	567	gi|2072951|gb|AAC51263.1|	putative p150	Homo sapiens	371	9.37e-39	68	100
	KV784803	76458814	76459254	gi|2072977|gb|AAC51279.1|	putative p150	Homo sapiens	365	1.33e-38	67	100
	KV784723	56081097	56081515	gi|2072961|gb|AAC51269.1|	putative p150	Homo sapiens	352	5.66e-37	65	100
	LPVO02000351	3029412	3029698	gi|119608604|gb|EAW88198.1|	hCG2040468, partial	Homo sapiens	319	2.93e-35	70	100
	KV784731	15610446	15612082	gi|1367293037|ref|XP_001175391.4|	ubiquitin-conjugating enzyme E2Q-like protein 1	Pan troglodytes	296	3.6e-27	54	100
	KV784772	6519158	6519358	gi|521027893|gb|EPQ09681.1|	Anoctamin-5	Myotis brandtii	238	7.15e-23	66	100
	KV784803	83904549	83904759	gi|432094582|gb|ELK26097.1|	Myosin-VIIb, partial	Myotis davidii	180	1.78e-15	69	100
	KV784740	47416574	47422590	gi|2136112|pir||	S65824 reverse transcriptase homolog - human transposon L1.1	Homo sapiens	6810	0	1275	99.8431
	KV784773	12850354	12856396	gi|2120083|pir||	I38588 reverse transcriptase homolog - human retrotransposon L1	Homo sapiens	6784	0	1275	99.7647
	KV784807	24191425	24197492	gi|2136112|pir||	S65824 reverse transcriptase homolog - human transposon L1.1	Homo sapiens	6799	0	1275	99.7647
	KV784757	8339969	8345995	gi|2136112|pir||	S65824 reverse transcriptase homolog - human transposon L1.1	Homo sapiens	3897	0	736	99.7283
	KV784782	2960925	2967321	gi|2136112|pir||	S65824 reverse transcriptase homolog - human transposon L1.1	Homo sapiens	1923	0	354	99.7175
	KV784797	19519321	19525376	gi|2072958|gb|AAC51267.1|	putative p150	Homo sapiens	1303	4.8e-150	238	99.5798
	KV784736	29577506	29579912	gi|2136112|pir||	S65824 reverse transcriptase homolog - human transposon L1.1	Homo sapiens	1196	4.01e-145	217	99.5392
	KV784754	44251101	44252629	gi|2136112|pir||	S65824 reverse transcriptase homolog - human transposon L1.1	Homo sapiens	2330	0	429	99.5338
	KV784802	66378124	66384206	gi|2136112|pir||	S65824 reverse transcriptase homolog - human transposon L1.1	Homo sapiens	6783	0	1275	99.5294
	LPVO02000478	9381501	9384148	gi|339777|gb|AAB59368.1|	ORF2 contains a reverse transcriptase domain	Homo sapiens	4278	0	801	99.5006
	KV784736	15842675	15843488	gi|2136112|pir||	S65824 reverse transcriptase homolog - human transposon L1.1	Homo sapiens	1079	6.19e-136	196	99.4898
	KV784805	14158030	14164073	gi|339777|gb|AAB59368.1|	ORF2 contains a reverse transcriptase domain	Homo sapiens	2029	0	385	99.4805
	KV784727	310258	311682	gi|152149539|pdb|2V0S|	A Chain A, Crystal Structure Of A Hairpin Exchange Variant (Lr1) Of The Targeting Line-1 Retrotransposon Endonuclease	Homo sapiens	999	7.68e-133	188	99.4681
	KV784756	23716368	23717353	gi|225047|prf||	1207289A reverse transcriptase related protein	Homo sapiens	1021	1.31e-126	185	99.4595
	KV784724	38637037	38643141	gi|2136112|pir||	S65824 reverse transcriptase homolog - human transposon L1.1	Homo sapiens	6774	0	1275	99.451
	LPVO02000618	57132	62672	gi|118572691|sp|P63128.3|	POK9_HUMAN RecName: Full=Endogenous retrovirus group K member 9 Pol protein	Homo sapiens	930	0	173	99.422
	KV784757	13779899	13782872	gi|2197085|gb|AAD04635.1|	ORF2-like protein, partial	Homo sapiens	894	2.53e-106	171	99.4152
	KV784734	45865655	45867618	gi|2136112|pir||	S65824 reverse transcriptase homolog - human transposon L1.1	Homo sapiens	1751	0	325	99.3846
	KV784806	3807583	3812809	gi|2136112|pir||	S65824 reverse transcriptase homolog - human transposon L1.1	Homo sapiens	5960	0	1126	99.3783
	KV784734	79651268	79657377	gi|2136112|pir||	S65824 reverse transcriptase homolog - human transposon L1.1	Homo sapiens	6768	0	1275	99.3725
	KV784744	246739	252797	gi|2136112|pir||	S65824 reverse transcriptase homolog - human transposon L1.1	Homo sapiens	6774	0	1275	99.3725
	LPVO02000256	1914525	1920677	gi|2136112|pir||	S65824 reverse transcriptase homolog - human transposon L1.1	Homo sapiens	6775	0	1275	99.3725
	KV784742	51332620	51334226	gi|2136112|pir||	S65824 reverse transcriptase homolog - human transposon L1.1	Homo sapiens	2439	0	451	99.3348
	LPVO02001024	64758	65838	gi|2072972|gb|AAC51276.1|	putative p150	Homo sapiens	782	7.3e-92	150	99.3333
	KV784724	24984889	24987855	gi|2136112|pir||	S65824 reverse transcriptase homolog - human transposon L1.1	Homo sapiens	4701	0	883	99.3205
	KV784729	8573430	8574928	gi|2120083|pir||	I38588 reverse transcriptase homolog - human retrotransposon L1	Homo sapiens	1541	0	294	99.3197
	KV784723	39883637	39889688	gi|2136112|pir||	S65824 reverse transcriptase homolog - human transposon L1.1	Homo sapiens	6765	0	1275	99.2941
	KV784724	85679432	85685502	gi|2136112|pir||	S65824 reverse transcriptase homolog - human transposon L1.1	Homo sapiens	6764	0	1275	99.2941
	KV784806	4903161	4909216	gi|2136112|pir||	S65824 reverse transcriptase homolog - human transposon L1.1	Homo sapiens	6766	0	1275	99.2941
	KV784802	69929740	69935800	gi|2136112|pir||	S65824 reverse transcriptase homolog - human transposon L1.1	Homo sapiens	6567	0	1236	99.2718
	LPVO02000492	8134097	8134820	gi|2072948|gb|AAC51261.1|	putative p150	Homo sapiens	749	3.74e-89	134	99.2537
	LPVO02000176	18254565	18256351	gi|2136112|pir||	S65824 reverse transcriptase homolog - human transposon L1.1	Homo sapiens	2778	0	517	99.2263
	KV784807	40548819	40554875	gi|2136112|pir||	S65824 reverse transcriptase homolog - human transposon L1.1	Homo sapiens	6771	0	1275	99.2157
	LPVO02000023	25072590	25074266	gi|13384197|gb|AAK21310.1|	AF336884_1 FKSG57	Homo sapiens	640	2.26e-79	124	99.1935
	KV784719	16945184	16947325	gi|13384181|gb|AAK21302.1|	AF336876_1 FKSG49	Homo sapiens	642	4.91e-78	124	99.1935
	KV784724	12622779	12625579	gi|13384181|gb|AAK21302.1|	AF336876_1 FKSG49	Homo sapiens	645	6.39e-77	124	99.1935
	KV784733	10386706	10391041	gi|12802883|gb|AAK08107.1|	AF338191_1 FKSG62	Homo sapiens	641	4.94e-75	124	99.1935
	KV784727	16744978	16746671	gi|119606232|gb|EAW85826.1|	hCG1815036	Homo sapiens	588	1.52e-71	119	99.1597
	LPVO02000478	12079022	12080617	gi|2136112|pir||	S65824 reverse transcriptase homolog - human transposon L1.1	Homo sapiens	2420	0	449	99.1091
	KV784802	19998391	20001702	gi|2072958|gb|AAC51267.1|	putative p150	Homo sapiens	3417	0	654	99.0826
	KV784719	42219002	42225057	gi|339777|gb|AAB59368.1|	ORF2 contains a reverse transcriptase domain	Homo sapiens	4018	0	757	99.0753
	KV784734	3985463	3987664	gi|2136112|pir||	S65824 reverse transcriptase homolog - human transposon L1.1	Homo sapiens	3415	0	639	99.061
	KV784734	46810980	46812613	gi|2136112|pir||	S65824 reverse transcriptase homolog - human transposon L1.1	Homo sapiens	2281	0	425	99.0588
	LPVO02000492	4679361	4685417	gi|2136112|pir||	S65824 reverse transcriptase homolog - human transposon L1.1	Homo sapiens	6757	0	1275	99.0588
	KV784801	15590831	15592353	gi|339777|gb|AAB59368.1|	ORF2 contains a reverse transcriptase domain	Homo sapiens	2248	0	417	99.0408
	KV784724	84698398	84699558	gi|2136112|pir||	S65824 reverse transcriptase homolog - human transposon L1.1	Homo sapiens	1128	3.24e-141	205	99.0244
	KV784753	18592834	18596633	gi|2072948|gb|AAC51261.1|	putative p150	Homo sapiens	3156	0	600	99
	KV784802	31220364	31222266	gi|2136112|pir||	S65824 reverse transcriptase homolog - human transposon L1.1	Homo sapiens	1100	1.89e-133	200	99
	KV784754	13869729	13873490	gi|2136112|pir||	S65824 reverse transcriptase homolog - human transposon L1.1	Homo sapiens	3705	0	696	98.9943
	KV784775	3467786	3469508	gi|2136112|pir||	S65824 reverse transcriptase homolog - human transposon L1.1	Homo sapiens	2643	0	494	98.9879
	LPVO02000785	121359	134464	gi|2120083|pir||	I38588 reverse transcriptase homolog - human retrotransposon L1	Homo sapiens	1543	0	296	98.9865
	KV784752	25567628	25573707	gi|2072948|gb|AAC51261.1|	putative p150	Homo sapiens	6730	0	1275	98.9804
	LPVO02000180	25777708	25783808	gi|2072948|gb|AAC51261.1|	putative p150	Homo sapiens	6731	0	1275	98.9804
	KV784736	471613	473193	gi|2072958|gb|AAC51267.1|	putative p150	Homo sapiens	1575	0	292	98.9726
	KV784741	21786583	21792641	gi|2072948|gb|AAC51261.1|	putative p150	Homo sapiens	6726	0	1275	98.902
	KV784782	3468580	3474637	gi|2136112|pir||	S65824 reverse transcriptase homolog - human transposon L1.1	Homo sapiens	5601	0	1068	98.8764
	LPVO02000138	214177	219694	gi|2136112|pir||	S65824 reverse transcriptase homolog - human transposon L1.1	Homo sapiens	3888	0	743	98.7887
	KV784742	10247358	10248205	gi|225047|prf||	1207289A reverse transcriptase related protein	Homo sapiens	909	2.64e-111	165	98.7879
	KV784742	30892746	30898823	gi|2136112|pir||	S65824 reverse transcriptase homolog - human transposon L1.1	Homo sapiens	6733	0	1275	98.7451
	LPVO02000895	0	1193	gi|2120083|pir||	I38588 reverse transcriptase homolog - human retrotransposon L1	Homo sapiens	404	2.47e-88	79	98.7342
	LPVO02000045	15001655	15003325	gi|221042422|dbj|BAH12888.1|	unnamed protein product	Homo sapiens	417	3.28e-44	78	98.7179
	LPVO02000685	103462	108052	gi|1099214659|ref|XP_018874222.1|	PREDICTED: glutathione S-transferase theta-1 isoform X1	Gorilla gorilla gorilla	417	1.2e-42	78	98.7179
	KV784719	60153770	60155648	gi|2072948|gb|AAC51261.1|	putative p150	Homo sapiens	2909	0	543	98.7109
	KV784803	66994326	66995592	gi|2072958|gb|AAC51267.1|	putative p150	Homo sapiens	1608	0	300	98.6667
	KV784734	80029938	80033674	gi|2072958|gb|AAC51267.1|	putative p150	Homo sapiens	5904	0	1122	98.6631
	KV784736	40418403	40419548	gi|2072958|gb|AAC51267.1|	putative p150	Homo sapiens	1598	0	298	98.6577
	KV784760	875016	881077	gi|2072958|gb|AAC51267.1|	putative p150	Homo sapiens	5024	0	955	98.6387
	LPVO02001051	35822	41870	gi|2072948|gb|AAC51261.1|	putative p150	Homo sapiens	6712	0	1275	98.5882
	KV784803	64888247	64891240	gi|2120083|pir||	I38588 reverse transcriptase homolog - human retrotransposon L1	Homo sapiens	4812	0	914	98.5777
	KV784753	36921799	36922073	gi|119611014|gb|EAW90608.1|	hCG2038537, partial	Homo sapiens	348	2.38e-41	69	98.5507
	KV784738	26393651	26393967	gi|119611014|gb|EAW90608.1|	hCG2038537, partial	Homo sapiens	344	1.39e-40	69	98.5507
	LPVO02000423	24571065	24572791	gi|483915|gb|AAB60344.1|	ORF1	Homo sapiens	1412	0	274	98.5401
	KV784747	26963051	26963365	gi|119611014|gb|EAW90608.1|	hCG2038537, partial	Homo sapiens	340	5.27e-40	68	98.5294
	KV784806	83816737	83817051	gi|119611014|gb|EAW90608.1|	hCG2038537, partial	Homo sapiens	340	5.27e-40	68	98.5294
	KV784800	19682653	19682964	gi|119611014|gb|EAW90608.1|	hCG2038537, partial	Homo sapiens	336	1.92e-39	68	98.5294
	KV784737	25039226	25040066	gi|2136112|pir||	S65824 reverse transcriptase homolog - human transposon L1.1	Homo sapiens	1095	3.9e-138	201	98.5075
	KV784734	50195560	50195867	gi|119611014|gb|EAW90608.1|	hCG2038537, partial	Homo sapiens	335	2.65e-39	67	98.5075
	KV784805	13490158	13490469	gi|119611014|gb|EAW90608.1|	hCG2038537, partial	Homo sapiens	335	2.76e-39	67	98.5075
	KV784733	11140953	11141991	gi|2072972|gb|AAC51276.1|	putative p150	Homo sapiens	1434	0	266	98.4962
	KV784806	74115424	74118777	gi|2072953|gb|AAC51264.1|	putative p150	Homo sapiens	3496	0	662	98.4894
	KV784802	86435867	86441954	gi|2072977|gb|AAC51279.1|	putative p150	Homo sapiens	3861	0	728	98.489
	KV784773	19689494	19689783	gi|119611014|gb|EAW90608.1|	hCG2038537, partial	Homo sapiens	330	1.38e-38	66	98.4848
	KV784775	6536445	6536753	gi|119611014|gb|EAW90608.1|	hCG2038537, partial	Homo sapiens	330	1.76e-38	66	98.4848
	KV784762	15677237	15677549	gi|119611014|gb|EAW90608.1|	hCG2038537, partial	Homo sapiens	330	1.83e-38	66	98.4848
	LPVO02000419	11654175	11659408	gi|2072958|gb|AAC51267.1|	putative p150	Homo sapiens	3700	0	711	98.4529
	LPVO02000211	3560404	3561012	gi|2072972|gb|AAC51276.1|	putative p150	Homo sapiens	693	4.43e-82	128	98.4375
	KV784752	533147	534577	gi|440865434|gb|ELR44446.1|	hypothetical protein M91_12508, partial	Bos mutus	333	1.49e-35	63	98.4127
	KV784758	14977154	14982150	gi|440865434|gb|ELR44446.1|	hypothetical protein M91_12508, partial	Bos mutus	336	9.32e-35	63	98.4127
	LPVO02000598	13703	15624	gi|440865434|gb|ELR44446.1|	hypothetical protein M91_12508, partial	Bos mutus	331	1.43e-34	63	98.4127
	KV784797	10113518	10115442	gi|440865434|gb|ELR44446.1|	hypothetical protein M91_12508, partial	Bos mutus	331	1.44e-34	63	98.4127
	LPVO02000192	8595509	8597703	gi|440865434|gb|ELR44446.1|	hypothetical protein M91_12508, partial	Bos mutus	329	2.99e-34	63	98.4127
	KV784734	94240583	94241951	gi|675728451|ref|XP_008965547.1|	serine/threonine-protein kinase ULK1	Pan paniscus	314	3.41e-28	63	98.4127
	KV784730	29130042	29132322	gi|13384185|gb|AAK21304.1|	AF336878_1 FKSG51	Homo sapiens	642	1.16e-77	124	98.3871
	KV784758	10486982	10489263	gi|12698924|gb|AAK01738.1|	AF336887_1 FKSG60	Homo sapiens	637	6.37e-77	124	98.3871
	KV784802	97458458	97460955	gi|12802895|gb|AAK08113.1|	AF338197_1 FKSG69	Homo sapiens	636	2.7e-76	124	98.3871
	KV784734	20797223	20799889	gi|12802883|gb|AAK08107.1|	AF338191_1 FKSG62	Homo sapiens	637	4.2e-76	124	98.3871
	KV784719	32448147	32450853	gi|12802883|gb|AAK08107.1|	AF338191_1 FKSG62	Homo sapiens	637	4.86e-76	124	98.3871
	KV784762	18630623	18633533	gi|12802883|gb|AAK08107.1|	AF338191_1 FKSG62	Homo sapiens	635	2.11e-75	124	98.3871
	KV784752	51331011	51333922	gi|13384181|gb|AAK21302.1|	AF336876_1 FKSG49	Homo sapiens	635	2.38e-75	124	98.3871
	LPVO02000176	16868027	16870675	gi|13384181|gb|AAK21302.1|	AF336876_1 FKSG49	Homo sapiens	625	2.14e-74	124	98.3871
	KV784756	5148933	5149247	gi|119611014|gb|EAW90608.1|	hCG2038537, partial	Homo sapiens	309	2.95e-35	62	98.3871
	LPVO02002050	0	9884	gi|2136112|pir||	S65824 reverse transcriptase homolog - human transposon L1.1	Homo sapiens	6699	0	1275	98.3529
	LPVO02000618	54452	56629	gi|120431466|gb|ABM21708.1|	env protein, partial	Homo sapiens	640	9.76e-78	121	98.3471
	LPVO02000045	9863496	9863812	gi|119611014|gb|EAW90608.1|	hCG2038537, partial	Homo sapiens	301	5.89e-34	60	98.3333
	KV784803	9740286	9740600	gi|119611014|gb|EAW90608.1|	hCG2038537, partial	Homo sapiens	300	6.56e-34	60	98.3333
	KV784731	15842826	15843138	gi|119604579|gb|EAW84173.1|	hCG2002514	Homo sapiens	292	4.51e-33	60	98.3333
	KV784742	36248688	36249005	gi|119604579|gb|EAW84173.1|	hCG2002514	Homo sapiens	292	5.04e-33	60	98.3333
	LPVO02000492	15154991	15155311	gi|119604579|gb|EAW84173.1|	hCG2002514	Homo sapiens	292	5.24e-33	60	98.3333
	LPVO02002585	1816	3065	gi|2072977|gb|AAC51279.1|	putative p150	Homo sapiens	323	1.36e-29	60	98.3333
	KV784736	52340764	52343028	gi|2072977|gb|AAC51279.1|	putative p150	Homo sapiens	3440	0	651	98.3103
	LPVO02000423	12211165	12211388	gi|119611014|gb|EAW90608.1|	hCG2038537, partial	Homo sapiens	295	9.66e-34	59	98.3051
	LPVO02000258	3045923	3047300	gi|724796373|ref|XP_010354612.1|	PREDICTED: plakophilin-3	Rhinopithecus roxellana	303	5.4e-44	58	98.2759
	LPVO02000825	0	6680	gi|119576248|gb|EAW55844.1|	hCG1989298	Homo sapiens	586	1.33e-67	114	98.2456
	LPVO02000823	0	7342	gi|119576248|gb|EAW55844.1|	hCG1989298	Homo sapiens	586	1.47e-67	114	98.2456
	KV784719	94864350	94865372	gi|1367165821|ref|XP_024204158.1|	vitamin K-dependent protein Z isoform X2	Pan troglodytes	297	2.04e-27	56	98.2143
	LPVO02000169	28300641	28307882	gi|3600071|gb|AAC63293.1|	polymerase, partial	Homo sapiens	291	6.12e-24	56	98.2143
	KV784734	63403026	63409130	gi|92111133|gb|ABE73458.1|	endonuclease/reverse transcriptase	Pan troglodytes	256	6.89e-99	54	98.1481
	KV784720	939204	939477	gi|221043068|dbj|BAH13211.1|	unnamed protein product	Homo sapiens	288	1.98e-31	54	98.1481
	LPVO02000212	1555207	1555521	gi|119611014|gb|EAW90608.1|	hCG2038537, partial	Homo sapiens	277	1.99e-30	54	98.1481
	LPVO02002066	0	4183	gi|440865434|gb|ELR44446.1|	hypothetical protein M91_12508, partial	Bos mutus	282	1.83e-27	54	98.1481
	LPVO02000176	19970596	19973075	gi|2072958|gb|AAC51267.1|	putative p150	Homo sapiens	1160	1.42e-139	214	98.1308
	KV784756	13591653	13591970	gi|2072974|gb|AAC51277.1|	p40	Homo sapiens	544	2.28e-68	105	98.0952
	KV784734	94474599	94478204	gi|795113545|ref|XP_011816446.1|	PREDICTED: LOW QUALITY PROTEIN: nucleolar complex protein 4 homolog	Colobus angolensis palliatus	261	8.7e-21	52	98.0769
	KV784772	10360138	10362534	gi|2072972|gb|AAC51276.1|	putative p150	Homo sapiens	1051	3.46e-124	205	98.0488
	KV784740	44007623	44013692	gi|2072948|gb|AAC51261.1|	putative p150	Homo sapiens	5543	0	1071	98.0392
	LPVO02000191	2481662	2482662	gi|13384181|gb|AAK21302.1|	AF336876_1 FKSG49	Homo sapiens	521	3.34e-64	102	98.0392
	KV784803	44299512	44299842	gi|355567223|gb|EHH23602.1|	hypothetical protein EGK_07095, partial	Macaca mulatta	243	3.16e-26	50	98
	KV784806	36519872	36520200	gi|355567223|gb|EHH23602.1|	hypothetical protein EGK_07095, partial	Macaca mulatta	243	3.16e-26	50	98
	KV784736	49357681	49358013	gi|355567223|gb|EHH23602.1|	hypothetical protein EGK_07095, partial	Macaca mulatta	243	3.28e-26	50	98
	LPVO02000920	93099	109113	gi|2072951|gb|AAC51263.1|	putative p150	Homo sapiens	254	1.61e-18	50	98
	LPVO02001958	12595	16681	gi|2136112|pir||	S65824 reverse transcriptase homolog - human transposon L1.1	Homo sapiens	2306	0	444	97.973
	KV784726	34800903	34801785	gi|2072977|gb|AAC51279.1|	putative p150	Homo sapiens	805	3.77e-96	146	97.9452
	LPVO02000756	332313	335635	gi|2072963|gb|AAC51270.1|	p40	Homo sapiens	442	4.69e-129	86	97.6744
	LPVO02000735	343479	412789	gi|225047|prf||	1207289A reverse transcriptase related protein	Homo sapiens	1148	2.16e-127	214	97.6636
	KV784747	25167546	25167816	gi|281352122|gb|EFB27706.1|	hypothetical protein PANDA_010928	Ailuropoda melanoleuca	284	3.35e-29	85	97.6471
	LPVO02001110	49179	90836	gi|2072948|gb|AAC51261.1|	putative p150	Homo sapiens	406	0	83	97.5904
	LPVO02000618	1666268	1667822	gi|12802883|gb|AAK08107.1|	AF338191_1 FKSG62	Homo sapiens	623	2.65e-77	124	97.5806
	KV784753	20291694	20294054	gi|12802883|gb|AAK08107.1|	AF338191_1 FKSG62	Homo sapiens	630	8.83e-76	124	97.5806
	LPVO02000493	16889846	16892521	gi|13384181|gb|AAK21302.1|	AF336876_1 FKSG49	Homo sapiens	630	5.18e-75	124	97.5806
	LPVO02001084	84049	86355	gi|92111129|gb|ABE73456.1|	endonuclease/reverse transcriptase	Pan troglodytes	1042	2.98e-123	205	97.561
	LPVO02000618	1684486	1692145	gi|12802883|gb|AAK08107.1|	AF338191_1 FKSG62	Homo sapiens	424	1.74e-54	82	97.561
	KV784808	4463421	4464271	gi|2072948|gb|AAC51261.1|	putative p150	Homo sapiens	1439	0	283	97.5265
	KV784771	594542	596478	gi|12802883|gb|AAK08107.1|	AF338191_1 FKSG62	Homo sapiens	606	1.93e-73	120	97.5
	LPVO02000176	21496718	21499680	gi|49259594|pdb|1VYB|	A Chain A, Endonuclease domain of human LINE1 ORF2p	Homo sapiens	1247	1.77e-163	238	97.479
	LPVO02000169	14186715	14187184	gi|2072958|gb|AAC51267.1|	putative p150	Homo sapiens	857	7.8e-106	156	97.4359
	KV784720	4814919	4816399	gi|92111129|gb|ABE73456.1|	endonuclease/reverse transcriptase	Pan troglodytes	794	0	152	97.3684
	KV784773	423938	425351	gi|12802883|gb|AAK08107.1|	AF338191_1 FKSG62	Homo sapiens	377	2.82e-41	76	97.3684
	KV784753	50522655	50531010	gi|2072953|gb|AAC51264.1|	putative p150	Homo sapiens	995	2.62e-146	188	97.3404
	LPVO02001121	0	1576	gi|2072961|gb|AAC51269.1|	putative p150	Homo sapiens	341	0	71	97.1831
	KV784741	73463288	73463915	gi|106322|pir||	B34087 hypothetical protein (L1H 3' region)	Homo sapiens	1045	4.38e-132	208	97.1154
	LPVO02000596	0	596	gi|2072955|gb|AAC51265.1|	p40	Homo sapiens	689	1.1e-88	138	97.1014
	KV784803	50975663	50975983	gi|119611014|gb|EAW90608.1|	hCG2038537, partial	Homo sapiens	342	2.65e-40	69	97.1014
	KV784738	21329518	21329829	gi|119611014|gb|EAW90608.1|	hCG2038537, partial	Homo sapiens	342	2.99e-40	69	97.1014
	KV784800	14913215	14913528	gi|119611014|gb|EAW90608.1|	hCG2038537, partial	Homo sapiens	342	2.99e-40	69	97.1014
	KV784802	67838472	67838783	gi|119611014|gb|EAW90608.1|	hCG2038537, partial	Homo sapiens	342	3.03e-40	69	97.1014
	KV784724	6559751	6560066	gi|119611014|gb|EAW90608.1|	hCG2038537, partial	Homo sapiens	342	3.07e-40	69	97.1014
	KV784803	53043550	53043859	gi|119611014|gb|EAW90608.1|	hCG2038537, partial	Homo sapiens	342	3.17e-40	69	97.1014
	KV784719	68368007	68368302	gi|119611014|gb|EAW90608.1|	hCG2038537, partial	Homo sapiens	341	3.19e-40	69	97.1014
	KV784725	105535	105838	gi|119611014|gb|EAW90608.1|	hCG2038537, partial	Homo sapiens	341	3.23e-40	69	97.1014
	KV784719	60670193	60670479	gi|119611014|gb|EAW90608.1|	hCG2038537, partial	Homo sapiens	340	3.55e-40	69	97.1014
	KV784727	7406334	7406653	gi|119611014|gb|EAW90608.1|	hCG2038537, partial	Homo sapiens	342	3.56e-40	69	97.1014
	KV784802	89518697	89518995	gi|119611014|gb|EAW90608.1|	hCG2038537, partial	Homo sapiens	341	3.66e-40	69	97.1014
	LPVO02000579	4333021	4333341	gi|119611014|gb|EAW90608.1|	hCG2038537, partial	Homo sapiens	342	3.68e-40	69	97.1014
	KV784752	30682235	30682545	gi|119611014|gb|EAW90608.1|	hCG2038537, partial	Homo sapiens	341	3.85e-40	69	97.1014
	KV784726	22760197	22760511	gi|119611014|gb|EAW90608.1|	hCG2038537, partial	Homo sapiens	341	4.05e-40	69	97.1014
	KV784752	41726776	41727122	gi|119611014|gb|EAW90608.1|	hCG2038537, partial	Homo sapiens	342	4.08e-40	69	97.1014
	KV784750	3883412	3883689	gi|119611014|gb|EAW90608.1|	hCG2038537, partial	Homo sapiens	339	4.29e-40	69	97.1014
	KV784807	8574812	8575132	gi|119611014|gb|EAW90608.1|	hCG2038537, partial	Homo sapiens	341	4.39e-40	69	97.1014
	KV784812	2789714	2790039	gi|119611014|gb|EAW90608.1|	hCG2038537, partial	Homo sapiens	341	4.75e-40	69	97.1014
	KV784719	45855925	45856242	gi|119611014|gb|EAW90608.1|	hCG2038537, partial	Homo sapiens	341	4.89e-40	69	97.1014
	KV784807	8555240	8555559	gi|119611014|gb|EAW90608.1|	hCG2038537, partial	Homo sapiens	341	5.11e-40	69	97.1014
	KV784800	6041941	6042259	gi|119611014|gb|EAW90608.1|	hCG2038537, partial	Homo sapiens	340	5.54e-40	69	97.1014
	KV784720	37786588	37786907	gi|119611014|gb|EAW90608.1|	hCG2038537, partial	Homo sapiens	340	5.76e-40	69	97.1014
	LPVO02000770	10044	10357	gi|119611014|gb|EAW90608.1|	hCG2038537, partial	Homo sapiens	340	5.78e-40	69	97.1014
	LPVO02000176	9065438	9065759	gi|119611014|gb|EAW90608.1|	hCG2038537, partial	Homo sapiens	340	5.97e-40	69	97.1014
	KV784723	11445727	11446049	gi|119611014|gb|EAW90608.1|	hCG2038537, partial	Homo sapiens	340	6e-40	69	97.1014
	LPVO02000045	23535449	23535774	gi|119611014|gb|EAW90608.1|	hCG2038537, partial	Homo sapiens	340	6e-40	69	97.1014
	KV784720	30513742	30514062	gi|119611014|gb|EAW90608.1|	hCG2038537, partial	Homo sapiens	340	6.26e-40	69	97.1014
	KV784725	30317418	30317741	gi|119611014|gb|EAW90608.1|	hCG2038537, partial	Homo sapiens	340	6.51e-40	69	97.1014
	KV784754	37894509	37894833	gi|119611014|gb|EAW90608.1|	hCG2038537, partial	Homo sapiens	340	6.78e-40	69	97.1014
	KV784783	3055024	3055350	gi|119611014|gb|EAW90608.1|	hCG2038537, partial	Homo sapiens	340	6.78e-40	69	97.1014
	LPVO02000492	12065494	12065829	gi|119611014|gb|EAW90608.1|	hCG2038537, partial	Homo sapiens	340	6.8e-40	69	97.1014
	LPVO02000423	16027392	16027721	gi|119611014|gb|EAW90608.1|	hCG2038537, partial	Homo sapiens	340	7.32e-40	69	97.1014
	KV784748	3165823	3166160	gi|119611014|gb|EAW90608.1|	hCG2038537, partial	Homo sapiens	340	7.75e-40	69	97.1014
	LPVO02000045	10959587	10959928	gi|119611014|gb|EAW90608.1|	hCG2038537, partial	Homo sapiens	340	7.81e-40	69	97.1014
	KV784802	5317998	5318308	gi|119611014|gb|EAW90608.1|	hCG2038537, partial	Homo sapiens	339	8.1e-40	69	97.1014
	KV784806	55809525	55809848	gi|119611014|gb|EAW90608.1|	hCG2038537, partial	Homo sapiens	339	8.79e-40	69	97.1014
	KV784803	12643662	12643988	gi|119611014|gb|EAW90608.1|	hCG2038537, partial	Homo sapiens	339	9.66e-40	69	97.1014
	KV784719	27819279	27819597	gi|119611014|gb|EAW90608.1|	hCG2038537, partial	Homo sapiens	337	1.55e-39	69	97.1014
	KV784803	30588418	30588736	gi|119611014|gb|EAW90608.1|	hCG2038537, partial	Homo sapiens	337	1.62e-39	69	97.1014
	KV784737	17412775	17413103	gi|119611014|gb|EAW90608.1|	hCG2038537, partial	Homo sapiens	337	2.33e-39	69	97.1014
	KV784736	36383836	36384145	gi|119611014|gb|EAW90608.1|	hCG2038537, partial	Homo sapiens	336	2.54e-39	69	97.1014
	KV784806	75874951	75875280	gi|119611014|gb|EAW90608.1|	hCG2038537, partial	Homo sapiens	336	2.59e-39	69	97.1014
	KV784736	31486496	31486811	gi|119611014|gb|EAW90608.1|	hCG2038537, partial	Homo sapiens	328	4.35e-38	69	97.1014
	KV784754	5887009	5887325	gi|119611014|gb|EAW90608.1|	hCG2038537, partial	Homo sapiens	328	4.35e-38	69	97.1014
	KV784724	32714479	32716845	gi|119611014|gb|EAW90608.1|	hCG2038537, partial	Homo sapiens	343	4.86e-35	69	97.1014
	LPVO02000185	5798447	5798755	gi|119611014|gb|EAW90608.1|	hCG2038537, partial	Homo sapiens	336	1.93e-39	68	97.0588
	KV784773	15910892	15911208	gi|119611014|gb|EAW90608.1|	hCG2038537, partial	Homo sapiens	336	2.89e-39	68	97.0588
	KV784727	27504687	27505002	gi|119611014|gb|EAW90608.1|	hCG2038537, partial	Homo sapiens	331	1.36e-38	67	97.0149
	KV784724	44359333	44359639	gi|119611014|gb|EAW90608.1|	hCG2038537, partial	Homo sapiens	330	1.56e-38	67	97.0149
	KV784720	14469496	14469814	gi|119611014|gb|EAW90608.1|	hCG2038537, partial	Homo sapiens	331	1.68e-38	67	97.0149
	KV784724	87631610	87631883	gi|119611014|gb|EAW90608.1|	hCG2038537, partial	Homo sapiens	328	2.3e-38	67	97.0149
	KV784728	20877105	20877415	gi|119611014|gb|EAW90608.1|	hCG2038537, partial	Homo sapiens	329	2.57e-38	67	97.0149
	LPVO02000351	4210817	4211483	gi|1034189368|ref|XP_016817755.1|	torsin-4A isoform X1	Pan troglodytes	668	2.91e-82	133	96.9925
	LPVO02000177	8087175	8087482	gi|119611014|gb|EAW90608.1|	hCG2038537, partial	Homo sapiens	326	7.24e-38	66	96.9697
	KV784806	6238134	6238404	gi|119611014|gb|EAW90608.1|	hCG2038537, partial	Homo sapiens	321	2.23e-37	66	96.9697
	LPVO02000045	40867308	40867508	gi|106322|pir||	B34087 hypothetical protein (L1H 3' region)	Homo sapiens	339	1.48e-36	66	96.9697
	KV784735	9165236	9165632	gi|2072948|gb|AAC51261.1|	putative p150	Homo sapiens	683	6.59e-82	131	96.9466
	KV784802	107199429	107200083	gi|2072972|gb|AAC51276.1|	putative p150	Homo sapiens	692	1.08e-81	129	96.8992
	KV784752	50483005	50483309	gi|119611014|gb|EAW90608.1|	hCG2038537, partial	Homo sapiens	314	3.91e-36	64	96.875
	KV784727	16746910	16748597	gi|1331752080|gb|PNI12078.1|	TMEM8A isoform 5, partial	Pan troglodytes	326	5.95e-32	64	96.875
	KV784742	22544399	22544906	gi|2072972|gb|AAC51276.1|	putative p150	Homo sapiens	858	7.89e-106	158	96.8354
	KV784806	37585018	37585342	gi|119604579|gb|EAW84173.1|	hCG2002514	Homo sapiens	299	4.45e-34	63	96.8254
	KV784755	4047261	4050362	gi|12802887|gb|AAK08109.1|	AF338193_1 FKSG65	Homo sapiens	627	5.21e-74	124	96.7742
	KV784803	26726979	26729720	gi|12802895|gb|AAK08113.1|	AF338197_1 FKSG69	Homo sapiens	623	6.45e-74	124	96.7742
	LPVO02000202	4629570	4632445	gi|12802895|gb|AAK08113.1|	AF338197_1 FKSG69	Homo sapiens	623	9.15e-74	124	96.7742
	LPVO02000706	309716	312655	gi|13384181|gb|AAK21302.1|	AF336876_1 FKSG49	Homo sapiens	623	1.52e-73	124	96.7742
	KV784731	4241995	4242244	gi|119611014|gb|EAW90608.1|	hCG2038537, partial	Homo sapiens	304	6.56e-35	62	96.7742
	KV784742	9314267	9314586	gi|119604579|gb|EAW84173.1|	hCG2002514	Homo sapiens	295	1.9e-33	62	96.7742
	KV784803	27658582	27658900	gi|119604579|gb|EAW84173.1|	hCG2002514	Homo sapiens	295	1.98e-33	62	96.7742
	KV784726	38750611	38750933	gi|119604579|gb|EAW84173.1|	hCG2002514	Homo sapiens	295	2.06e-33	62	96.7742
	LPVO02000714	356919	373153	gi|225047|prf||	1207289A reverse transcriptase related protein	Homo sapiens	845	1.83e-89	154	96.7532
	KV784802	49465495	49468135	gi|13384181|gb|AAK21302.1|	AF336876_1 FKSG49	Homo sapiens	612	1.69e-72	123	96.748
	KV784797	28929749	28930075	gi|119611014|gb|EAW90608.1|	hCG2038537, partial	Homo sapiens	298	1.6e-33	61	96.7213
	LPVO02001011	0	42047	gi|2072948|gb|AAC51261.1|	putative p150	Homo sapiens	299	0	60	96.6667
	LPVO02000045	4786629	4786945	gi|119611014|gb|EAW90608.1|	hCG2038537, partial	Homo sapiens	297	2.04e-33	60	96.6667
	KV784730	13620373	13620690	gi|119611014|gb|EAW90608.1|	hCG2038537, partial	Homo sapiens	297	2.05e-33	60	96.6667
	LPVO02000180	20921901	20922215	gi|119611014|gb|EAW90608.1|	hCG2038537, partial	Homo sapiens	297	2.16e-33	60	96.6667
	LPVO02000177	5774178	5774495	gi|119611014|gb|EAW90608.1|	hCG2038537, partial	Homo sapiens	296	2.6e-33	60	96.6667
	KV784757	6031109	6031352	gi|119611014|gb|EAW90608.1|	hCG2038537, partial	Homo sapiens	293	3.04e-33	60	96.6667
	LPVO02000190	5637861	5638177	gi|119611014|gb|EAW90608.1|	hCG2038537, partial	Homo sapiens	295	3.6e-33	60	96.6667
	LPVO02000414	648140	648457	gi|119611014|gb|EAW90608.1|	hCG2038537, partial	Homo sapiens	295	4e-33	60	96.6667
	KV784724	63705239	63705551	gi|119604579|gb|EAW84173.1|	hCG2002514	Homo sapiens	289	1.4e-32	60	96.6667
	KV784800	10197548	10197835	gi|119604579|gb|EAW84173.1|	hCG2002514	Homo sapiens	286	2.81e-32	60	96.6667
	KV784803	59756478	59757028	gi|119611014|gb|EAW90608.1|	hCG2038537, partial	Homo sapiens	297	3.09e-32	60	96.6667
	LPVO02000176	2757398	2757714	gi|119604579|gb|EAW84173.1|	hCG2002514	Homo sapiens	286	3.96e-32	60	96.6667
	KV784741	34695912	34696244	gi|355784693|gb|EHH65544.1|	hypothetical protein EGM_02322, partial	Macaca fascicularis	282	8.42e-31	60	96.6667
	KV784719	94564041	94565525	gi|119611014|gb|EAW90608.1|	hCG2038537, partial	Homo sapiens	294	6.98e-29	60	96.6667
	KV784763	8117134	8118828	gi|2072977|gb|AAC51279.1|	putative p150	Homo sapiens	473	7.9e-48	89	96.6292
	KV784802	58673432	58917803	gi|2072977|gb|AAC51279.1|	putative p150	Homo sapiens	1665	0	326	96.6258
	KV784813	678239	678534	gi|119611014|gb|EAW90608.1|	hCG2038537, partial	Homo sapiens	292	1.04e-32	59	96.6102
	LPVO02000906	15865	16071	gi|119611014|gb|EAW90608.1|	hCG2038537, partial	Homo sapiens	287	1.41e-32	59	96.6102
	LPVO02000258	1738231	1738707	gi|1034086180|ref|XP_016775603.1|	uncharacterized protein LOC107966992 isoform X5	Pan troglodytes	288	7.02e-30	59	96.6102
	KV784719	8077072	8077972	gi|119622053|gb|EAX01648.1|	hCG2038310, partial	Homo sapiens	454	5.63e-55	88	96.5909
	KV784754	19880078	19880410	gi|119611014|gb|EAW90608.1|	hCG2038537, partial	Homo sapiens	281	7.93e-31	58	96.5517
	KV784747	5797798	5798213	gi|106322|pir||	B34087 hypothetical protein (L1H 3' region)	Homo sapiens	306	9.08e-31	58	96.5517
	KV784802	111692184	111698388	gi|225047|prf||	1207289A reverse transcriptase related protein	Homo sapiens	277	1.08e-21	55	96.3636
	KV784729	9771171	9771500	gi|355755692|gb|EHH59439.1|	hypothetical protein EGM_09555, partial	Macaca fascicularis	253	1.88e-27	54	96.2963
	KV784720	33272826	33273095	gi|355755692|gb|EHH59439.1|	hypothetical protein EGM_09555, partial	Macaca fascicularis	250	9.06e-27	54	96.2963
	KV784760	5229068	5229375	gi|355755692|gb|EHH59439.1|	hypothetical protein EGM_09555, partial	Macaca fascicularis	251	1.17e-26	54	96.2963
	LPVO02000845	80330	81122	gi|2072958|gb|AAC51267.1|	putative p150	Homo sapiens	998	3.07e-124	187	96.2567
	KV784731	20427930	20428501	gi|2072977|gb|AAC51279.1|	putative p150	Homo sapiens	552	5.29e-63	104	96.1538
	KV784762	15563746	15566611	gi|106322|pir||	B34087 hypothetical protein (L1H 3' region)	Homo sapiens	1066	1.58e-124	205	96.0976
	LPVO02000192	8788396	8792391	gi|2072972|gb|AAC51276.1|	putative p150	Homo sapiens	4660	0	918	96.0784
	LPVO02001521	6605	52516	gi|92111129|gb|ABE73456.1|	endonuclease/reverse transcriptase	Pan troglodytes	2669	0	531	96.0452
	LPVO02000725	5135	5391	gi|355567223|gb|EHH23602.1|	hypothetical protein EGK_07095, partial	Macaca mulatta	240	4.33e-26	50	96
	KV784719	23562347	23562687	gi|355567223|gb|EHH23602.1|	hypothetical protein EGK_07095, partial	Macaca mulatta	242	5.26e-26	50	96
	KV784719	2467289	2467578	gi|355567223|gb|EHH23602.1|	hypothetical protein EGK_07095, partial	Macaca mulatta	240	6.65e-26	50	96
	KV784719	86734244	86734535	gi|355567223|gb|EHH23602.1|	hypothetical protein EGK_07095, partial	Macaca mulatta	240	6.91e-26	50	96
	KV784725	11662501	11662793	gi|355567223|gb|EHH23602.1|	hypothetical protein EGK_07095, partial	Macaca mulatta	240	6.91e-26	50	96
	LPVO02000177	4022608	4022905	gi|355567223|gb|EHH23602.1|	hypothetical protein EGK_07095, partial	Macaca mulatta	240	7.15e-26	50	96
	KV784806	35652973	35653271	gi|355567223|gb|EHH23602.1|	hypothetical protein EGK_07095, partial	Macaca mulatta	240	7.18e-26	50	96
	LPVO02000189	7238555	7238860	gi|355567223|gb|EHH23602.1|	hypothetical protein EGK_07095, partial	Macaca mulatta	240	8.05e-26	50	96
	KV784734	40854187	40854498	gi|355567223|gb|EHH23602.1|	hypothetical protein EGK_07095, partial	Macaca mulatta	240	8.69e-26	50	96
	KV784736	4674502	4674817	gi|355567223|gb|EHH23602.1|	hypothetical protein EGK_07095, partial	Macaca mulatta	240	9.02e-26	50	96
	KV784734	5482649	5482966	gi|355567223|gb|EHH23602.1|	hypothetical protein EGK_07095, partial	Macaca mulatta	240	9.37e-26	50	96
	KV784752	48736405	48736727	gi|355567223|gb|EHH23602.1|	hypothetical protein EGK_07095, partial	Macaca mulatta	240	1.01e-25	50	96
	KV784720	62701355	62701677	gi|355567223|gb|EHH23602.1|	hypothetical protein EGK_07095, partial	Macaca mulatta	240	1.01e-25	50	96
	KV784734	21158623	21158945	gi|355567223|gb|EHH23602.1|	hypothetical protein EGK_07095, partial	Macaca mulatta	240	1.01e-25	50	96
	KV784734	65881209	65881531	gi|355567223|gb|EHH23602.1|	hypothetical protein EGK_07095, partial	Macaca mulatta	240	1.01e-25	50	96
	KV784747	3024852	3025176	gi|355567223|gb|EHH23602.1|	hypothetical protein EGK_07095, partial	Macaca mulatta	240	1.01e-25	50	96
	KV784756	19184966	19185290	gi|355567223|gb|EHH23602.1|	hypothetical protein EGK_07095, partial	Macaca mulatta	240	1.01e-25	50	96
	KV784802	113607870	113608197	gi|355567223|gb|EHH23602.1|	hypothetical protein EGK_07095, partial	Macaca mulatta	240	1.04e-25	50	96
	LPVO02000180	31901493	31901818	gi|355567223|gb|EHH23602.1|	hypothetical protein EGK_07095, partial	Macaca mulatta	240	1.04e-25	50	96
	KV784724	31880156	31880484	gi|355567223|gb|EHH23602.1|	hypothetical protein EGK_07095, partial	Macaca mulatta	240	1.05e-25	50	96
	KV784738	8125752	8126077	gi|355567223|gb|EHH23602.1|	hypothetical protein EGK_07095, partial	Macaca mulatta	240	1.05e-25	50	96
	KV784802	27453817	27454143	gi|355567223|gb|EHH23602.1|	hypothetical protein EGK_07095, partial	Macaca mulatta	240	1.05e-25	50	96
	LPVO02000045	23065433	23065760	gi|355567223|gb|EHH23602.1|	hypothetical protein EGK_07095, partial	Macaca mulatta	240	1.05e-25	50	96
	LPVO02000169	538424	538751	gi|355567223|gb|EHH23602.1|	hypothetical protein EGK_07095, partial	Macaca mulatta	240	1.05e-25	50	96
	KV784720	68786712	68787041	gi|355567223|gb|EHH23602.1|	hypothetical protein EGK_07095, partial	Macaca mulatta	240	1.09e-25	50	96
	KV784805	42319587	42319918	gi|355567223|gb|EHH23602.1|	hypothetical protein EGK_07095, partial	Macaca mulatta	240	1.09e-25	50	96
	KV784725	7824904	7825235	gi|355567223|gb|EHH23602.1|	hypothetical protein EGK_07095, partial	Macaca mulatta	240	1.13e-25	50	96
	LPVO02000180	26744399	26744733	gi|355567223|gb|EHH23602.1|	hypothetical protein EGK_07095, partial	Macaca mulatta	240	1.13e-25	50	96
	LPVO02000356	470262	470592	gi|355567223|gb|EHH23602.1|	hypothetical protein EGK_07095, partial	Macaca mulatta	240	1.13e-25	50	96
	LPVO02000045	38932548	38932883	gi|355567223|gb|EHH23602.1|	hypothetical protein EGK_07095, partial	Macaca mulatta	240	1.17e-25	50	96
	KV784802	44677261	44677595	gi|355567223|gb|EHH23602.1|	hypothetical protein EGK_07095, partial	Macaca mulatta	240	1.17e-25	50	96
	KV784807	5167010	5167347	gi|355567223|gb|EHH23602.1|	hypothetical protein EGK_07095, partial	Macaca mulatta	240	1.21e-25	50	96
	KV784765	1839839	1840175	gi|355567223|gb|EHH23602.1|	hypothetical protein EGK_07095, partial	Macaca mulatta	240	1.22e-25	50	96
	KV784719	27339264	27339604	gi|355567223|gb|EHH23602.1|	hypothetical protein EGK_07095, partial	Macaca mulatta	240	1.26e-25	50	96
	KV784726	24438811	24439150	gi|355567223|gb|EHH23602.1|	hypothetical protein EGK_07095, partial	Macaca mulatta	240	1.26e-25	50	96
	KV784726	32793543	32793883	gi|355567223|gb|EHH23602.1|	hypothetical protein EGK_07095, partial	Macaca mulatta	240	1.26e-25	50	96
	KV784740	27265387	27265710	gi|119622685|gb|EAX02280.1|	hCG1991573	Homo sapiens	240	1.3e-25	50	96
	LPVO02000045	41609820	41610164	gi|355567223|gb|EHH23602.1|	hypothetical protein EGK_07095, partial	Macaca mulatta	240	1.3e-25	50	96
	KV784756	12418829	12419171	gi|355567223|gb|EHH23602.1|	hypothetical protein EGK_07095, partial	Macaca mulatta	240	1.31e-25	50	96
	LPVO02000193	3837377	3837737	gi|355567223|gb|EHH23602.1|	hypothetical protein EGK_07095, partial	Macaca mulatta	240	1.63e-25	50	96
	KV784736	35818804	35819304	gi|119622685|gb|EAX02280.1|	hCG1991573	Homo sapiens	235	7.69e-24	50	96
	KV784719	94787871	94789165	gi|332261483|ref|XP_003279801.1|	PREDICTED: guanine nucleotide exchange factor DBS	Nomascus leucogenys	256	5.47e-21	50	96
	LPVO02001679	14842	44776	gi|339777|gb|AAB59368.1|	ORF2 contains a reverse transcriptase domain	Homo sapiens	254	2.72e-18	50	96
	KV784733	10347124	10365843	gi|92111129|gb|ABE73456.1|	endonuclease/reverse transcriptase	Pan troglodytes	4038	0	798	95.99
	KV784802	66289867	66290859	gi|225047|prf||	1207289A reverse transcriptase related protein	Homo sapiens	1049	1.27e-130	199	95.9799
	LPVO02000045	39849462	39851649	gi|13384189|gb|AAK21306.1|	AF336880_1 FKSG53	Homo sapiens	611	2.03e-73	124	95.9677
	KV784807	63267719	63268488	gi|444731247|gb|ELW71607.1|	Aldehyde dehydrogenase family 1 member L2, mitochondrial	Tupaia chinensis	661	1.14e-76	247	95.9514
	LPVO02001492	33794	36061	gi|2072977|gb|AAC51279.1|	putative p150	Homo sapiens	2081	0	413	95.8838
	LPVO02000979	0	49329	gi|11037117|gb|AAG27485.1|	AF194537_1 NAG13	Homo sapiens	856	0	168	95.8333
	LPVO02000934	0	25465	gi|2072977|gb|AAC51279.1|	putative p150	Homo sapiens	384	1.46e-33	71	95.7746
	KV784724	28706319	28706590	gi|119611014|gb|EAW90608.1|	hCG2038537, partial	Homo sapiens	328	2.27e-38	70	95.7143
	KV784725	29549312	29549642	gi|119611014|gb|EAW90608.1|	hCG2038537, partial	Homo sapiens	329	3.63e-38	70	95.7143
	KV784733	4139599	4139940	gi|119611014|gb|EAW90608.1|	hCG2038537, partial	Homo sapiens	328	6.36e-38	70	95.7143
	KV784812	8027241	8028487	gi|351715501|gb|EHB18420.1|	hypothetical protein GW7_21813, partial	Heterocephalus glaber	217	5.6e-19	70	95.7143
	KV784719	65819325	65829485	gi|225047|prf||	1207289A reverse transcriptase related protein	Homo sapiens	1213	9.21e-142	230	95.6522
	KV784757	23790710	23790948	gi|119611014|gb|EAW90608.1|	hCG2038537, partial	Homo sapiens	336	7.26e-40	69	95.6522
	KV784776	2542710	2543015	gi|119611014|gb|EAW90608.1|	hCG2038537, partial	Homo sapiens	338	1.06e-39	69	95.6522
	KV784752	16889357	16889672	gi|119611014|gb|EAW90608.1|	hCG2038537, partial	Homo sapiens	337	1.62e-39	69	95.6522
	KV784719	92103693	92104016	gi|119611014|gb|EAW90608.1|	hCG2038537, partial	Homo sapiens	337	1.64e-39	69	95.6522
	LPVO02000478	17167514	17167827	gi|119611014|gb|EAW90608.1|	hCG2038537, partial	Homo sapiens	336	2.11e-39	69	95.6522
	KV784728	24069510	24069827	gi|119611014|gb|EAW90608.1|	hCG2038537, partial	Homo sapiens	336	2.27e-39	69	95.6522
	LPVO02000181	4617544	4617870	gi|119611014|gb|EAW90608.1|	hCG2038537, partial	Homo sapiens	337	2.29e-39	69	95.6522
	LPVO02000423	13779831	13780117	gi|119611014|gb|EAW90608.1|	hCG2038537, partial	Homo sapiens	335	2.31e-39	69	95.6522
	KV784729	32624508	32624825	gi|119611014|gb|EAW90608.1|	hCG2038537, partial	Homo sapiens	336	2.32e-39	69	95.6522
	LPVO02000413	144457	144766	gi|119611014|gb|EAW90608.1|	hCG2038537, partial	Homo sapiens	335	2.99e-39	69	95.6522
	KV784740	31756043	31756358	gi|119611014|gb|EAW90608.1|	hCG2038537, partial	Homo sapiens	335	3e-39	69	95.6522
	KV784773	5256440	5256767	gi|119611014|gb|EAW90608.1|	hCG2038537, partial	Homo sapiens	336	3.2e-39	69	95.6522
	KV784753	20145049	20145374	gi|119611014|gb|EAW90608.1|	hCG2038537, partial	Homo sapiens	335	3.22e-39	69	95.6522
	KV784747	14130263	14130584	gi|119611014|gb|EAW90608.1|	hCG2038537, partial	Homo sapiens	335	3.34e-39	69	95.6522
	KV784806	12875928	12876258	gi|119611014|gb|EAW90608.1|	hCG2038537, partial	Homo sapiens	335	3.7e-39	69	95.6522
	KV784719	60167437	60167755	gi|119611014|gb|EAW90608.1|	hCG2038537, partial	Homo sapiens	335	4.01e-39	69	95.6522
	KV784757	11206386	11206723	gi|119611014|gb|EAW90608.1|	hCG2038537, partial	Homo sapiens	335	4.06e-39	69	95.6522
	KV784768	2650549	2650875	gi|119611014|gb|EAW90608.1|	hCG2038537, partial	Homo sapiens	335	4.32e-39	69	95.6522
	KV784756	25825542	25825873	gi|119611014|gb|EAW90608.1|	hCG2038537, partial	Homo sapiens	335	4.63e-39	69	95.6522
	LPVO02000177	6695524	6695862	gi|119611014|gb|EAW90608.1|	hCG2038537, partial	Homo sapiens	334	6.76e-39	69	95.6522
	KV784806	80790350	80790693	gi|119611014|gb|EAW90608.1|	hCG2038537, partial	Homo sapiens	334	8.29e-39	69	95.6522
	KV784752	36963627	36963954	gi|119611014|gb|EAW90608.1|	hCG2038537, partial	Homo sapiens	333	8.29e-39	69	95.6522
	KV784759	3279992	3280305	gi|119611014|gb|EAW90608.1|	hCG2038537, partial	Homo sapiens	332	1.1e-38	69	95.6522
	KV784800	9055775	9056104	gi|119611014|gb|EAW90608.1|	hCG2038537, partial	Homo sapiens	332	1.31e-38	69	95.6522
	KV784736	12368852	12369189	gi|119611014|gb|EAW90608.1|	hCG2038537, partial	Homo sapiens	330	2.71e-38	69	95.6522
	LPVO02000193	7056605	7057995	gi|821000995|ref|XP_012355420.1|	PREDICTED: glucose-6-phosphate isomerase	Nomascus leucogenys	482	2.76e-51	91	95.6044
	KV784755	1954002	1954317	gi|119611014|gb|EAW90608.1|	hCG2038537, partial	Homo sapiens	331	1.5e-38	68	95.5882
	KV784755	26262806	26302387	gi|2072948|gb|AAC51261.1|	putative p150	Homo sapiens	1428	0	286	95.4545
	KV784725	12315527	12318069	gi|106322|pir||	B34087 hypothetical protein (L1H 3' region)	Homo sapiens	758	8.47e-83	154	95.4545
	LPVO02000281	827204	828085	gi|106322|pir||	B34087 hypothetical protein (L1H 3' region)	Homo sapiens	621	1.61e-76	128	95.3125
	LPVO02000169	18218003	18218323	gi|119604579|gb|EAW84173.1|	hCG2002514	Homo sapiens	302	1.37e-34	64	95.3125
	KV784719	71412942	71413270	gi|119604579|gb|EAW84173.1|	hCG2002514	Homo sapiens	299	4.17e-34	64	95.3125
	LPVO02001270	31357	31639	gi|355755786|gb|EHH59533.1|	hypothetical protein EGM_09670, partial	Macaca fascicularis	297	2.71e-34	63	95.2381
	KV784763	1721082	1721386	gi|355755786|gb|EHH59533.1|	hypothetical protein EGM_09670, partial	Macaca fascicularis	295	6.95e-34	63	95.2381
	LPVO02000415	178749	179327	gi|13384181|gb|AAK21302.1|	AF336876_1 FKSG49	Homo sapiens	408	4.45e-49	83	95.1807
	KV784806	21995006	21997362	gi|13384181|gb|AAK21302.1|	AF336876_1 FKSG49	Homo sapiens	616	1.08e-73	124	95.1613
	KV784803	72093061	72093311	gi|119604579|gb|EAW84173.1|	hCG2002514	Homo sapiens	287	1.04e-32	62	95.1613
	LPVO02000169	34290847	34291154	gi|119604579|gb|EAW84173.1|	hCG2002514	Homo sapiens	288	1.91e-32	62	95.1613
	KV784736	58819930	58820250	gi|119622685|gb|EAX02280.1|	hCG1991573	Homo sapiens	288	7.92e-33	61	95.082
	KV784719	13541539	13541858	gi|119611014|gb|EAW90608.1|	hCG2038537, partial	Homo sapiens	291	1.47e-32	61	95.082
	KV784747	26923664	26923950	gi|119622685|gb|EAX02280.1|	hCG1991573	Homo sapiens	283	2.57e-32	61	95.082
	KV784806	32484303	32484629	gi|119622685|gb|EAX02280.1|	hCG1991573	Homo sapiens	284	3.17e-32	61	95.082
	KV784807	52126830	52127147	gi|119622685|gb|EAX02280.1|	hCG1991573	Homo sapiens	284	3.36e-32	61	95.082
	KV784742	56249092	56249403	gi|119622685|gb|EAX02280.1|	hCG1991573	Homo sapiens	283	3.79e-32	61	95.082
	KV784742	47958868	47959185	gi|119622685|gb|EAX02280.1|	hCG1991573	Homo sapiens	283	3.79e-32	61	95.082
	KV784810	10028647	10028969	gi|119622685|gb|EAX02280.1|	hCG1991573	Homo sapiens	283	3.92e-32	61	95.082
	KV784742	19863978	19864295	gi|119622685|gb|EAX02280.1|	hCG1991573	Homo sapiens	283	4.26e-32	61	95.082
	KV784729	104758	107879	gi|12698922|gb|AAK01737.1|	AF336886_1 FKSG59	Homo sapiens	404	1.71e-49	81	95.0617
	LPVO02000232	341504	353859	gi|355567724|gb|EHH24065.1|	hypothetical protein EGK_07653, partial	Macaca mulatta	682	0	141	95.0355
	KV784742	35207879	35208607	gi|2072972|gb|AAC51276.1|	putative p150	Homo sapiens	851	1.75e-103	160	95
	KV784802	81378231	81378769	gi|225047|prf||	1207289A reverse transcriptase related protein	Homo sapiens	746	6.34e-90	140	95
	KV784731	18072196	18072520	gi|119611014|gb|EAW90608.1|	hCG2038537, partial	Homo sapiens	293	7.59e-33	60	95
	KV784736	54557316	54557610	gi|119611014|gb|EAW90608.1|	hCG2038537, partial	Homo sapiens	290	1.51e-32	60	95
	KV784720	67838143	67838464	gi|119611014|gb|EAW90608.1|	hCG2038537, partial	Homo sapiens	291	1.73e-32	60	95
	LPVO02000725	305229	305548	gi|119611014|gb|EAW90608.1|	hCG2038537, partial	Homo sapiens	289	3.59e-32	60	95
	KV784734	15516953	15517272	gi|119611014|gb|EAW90608.1|	hCG2038537, partial	Homo sapiens	289	3.73e-32	60	95
	KV784730	21424126	21424519	gi|119611014|gb|EAW90608.1|	hCG2038537, partial	Homo sapiens	291	4.21e-32	60	95
	KV784732	1178976	1179337	gi|119611014|gb|EAW90608.1|	hCG2038537, partial	Homo sapiens	289	5.96e-32	60	95
	LPVO02000141	2255189	2255521	gi|119611014|gb|EAW90608.1|	hCG2038537, partial	Homo sapiens	288	6.66e-32	60	95
	KV784723	35777802	35778123	gi|119611014|gb|EAW90608.1|	hCG2038537, partial	Homo sapiens	287	7.71e-32	60	95
	KV784729	1125153	1125384	gi|355784693|gb|EHH65544.1|	hypothetical protein EGM_02322, partial	Macaca fascicularis	285	9.56e-32	60	95
	KV784803	49940762	49941082	gi|119604579|gb|EAW84173.1|	hCG2002514	Homo sapiens	276	1.39e-30	60	95
	LPVO02000356	479172	481300	gi|119604579|gb|EAW84173.1|	hCG2002514	Homo sapiens	279	7.95e-27	60	95
	KV784736	7509906	7510233	gi|355567223|gb|EHH23602.1|	hypothetical protein EGK_07095, partial	Macaca mulatta	272	1.13e-30	59	94.9153
	LPVO02001353	0	22326	gi|2072958|gb|AAC51267.1|	putative p150	Homo sapiens	3151	0	620	94.8387
	KV784723	42632437	42632761	gi|119611014|gb|EAW90608.1|	hCG2038537, partial	Homo sapiens	277	2.32e-30	58	94.8276
	KV784739	325179	336953	gi|106322|pir||	B34087 hypothetical protein (L1H 3' region)	Homo sapiens	398	1.37e-35	77	94.8052
	KV784741	73447466	73460294	gi|339776|gb|AAB59367.1|	ORF1 codes for a 40 kDa product	Homo sapiens	951	9.7e-150	191	94.7644
	KV784753	21522517	21522835	gi|355755786|gb|EHH59533.1|	hypothetical protein EGM_09670, partial	Macaca fascicularis	265	3.14e-35	57	94.7368
	LPVO02000169	29860164	29860478	gi|355755786|gb|EHH59533.1|	hypothetical protein EGM_09670, partial	Macaca fascicularis	265	4.41e-33	57	94.7368
	LPVO02000045	42817914	42818235	gi|355755786|gb|EHH59533.1|	hypothetical protein EGM_09670, partial	Macaca fascicularis	265	2.52e-32	57	94.7368
	LPVO02000023	16018709	16019056	gi|119604579|gb|EAW84173.1|	hCG2002514	Homo sapiens	262	2.45e-28	57	94.7368
	KV784723	35593681	35600638	gi|106322|pir||	B34087 hypothetical protein (L1H 3' region)	Homo sapiens	958	3.13e-104	189	94.709
	LPVO02000637	7232	8470	gi|2072958|gb|AAC51267.1|	putative p150	Homo sapiens	1065	1.25e-152	203	94.5813
	LPVO02000435	58168	59167	gi|1331830073|gb|PNI89354.1|	C2CD3 isoform 6	Pan troglodytes	267	2.06e-23	55	94.5455
	KV784802	22245421	22249682	gi|225047|prf||	1207289A reverse transcriptase related protein	Homo sapiens	652	1.76e-170	128	94.5312
	KV784736	49167239	49171831	gi|2072951|gb|AAC51263.1|	putative p150	Homo sapiens	396	6.08e-36	73	94.5205
	LPVO02000134	54460	57755	gi|355567724|gb|EHH24065.1|	hypothetical protein EGK_07653, partial	Macaca mulatta	707	2.69e-78	145	94.4828
	LPVO02000134	84272	87872	gi|106322|pir||	B34087 hypothetical protein (L1H 3' region)	Homo sapiens	1100	3.2e-177	217	94.47
	LPVO02001215	0	1188	gi|355755786|gb|EHH59533.1|	hypothetical protein EGM_09670, partial	Macaca fascicularis	250	4.31e-29	54	94.4444
	KV784803	10936378	10936693	gi|355755692|gb|EHH59439.1|	hypothetical protein EGM_09555, partial	Macaca fascicularis	249	5.82e-27	54	94.4444
	KV784805	44721843	44722156	gi|355755692|gb|EHH59439.1|	hypothetical protein EGM_09555, partial	Macaca fascicularis	248	8.56e-27	54	94.4444
	KV784723	25910490	25910716	gi|355755692|gb|EHH59439.1|	hypothetical protein EGM_09555, partial	Macaca fascicularis	249	8.63e-27	54	94.4444
	KV784753	5561162	5561453	gi|355755692|gb|EHH59439.1|	hypothetical protein EGM_09555, partial	Macaca fascicularis	251	1.09e-26	54	94.4444
	LPVO02000567	3539170	3539489	gi|355755692|gb|EHH59439.1|	hypothetical protein EGM_09555, partial	Macaca fascicularis	246	1.44e-26	54	94.4444
	KV784750	13438297	13438592	gi|355755692|gb|EHH59439.1|	hypothetical protein EGM_09555, partial	Macaca fascicularis	242	2.11e-25	54	94.4444
	LPVO02001018	0	23201	gi|483915|gb|AAB60344.1|	ORF1	Homo sapiens	1650	0	338	94.3787
	KV784754	39106152	39106438	gi|119611014|gb|EAW90608.1|	hCG2038537, partial	Homo sapiens	334	3.5e-39	71	94.3662
	KV784723	3545759	3546021	gi|355567223|gb|EHH23602.1|	hypothetical protein EGK_07095, partial	Macaca mulatta	249	1.54e-27	53	94.3396
	KV784747	17100129	17100447	gi|119611014|gb|EAW90608.1|	hCG2038537, partial	Homo sapiens	247	9.1e-26	52	94.2308
	LPVO02001599	0	23125	gi|225047|prf||	1207289A reverse transcriptase related protein	Homo sapiens	893	2.28e-95	171	94.152
	KV784724	41620533	41621359	gi|106322|pir||	B34087 hypothetical protein (L1H 3' region)	Homo sapiens	680	4.1e-79	136	94.1176
	KV784801	26932771	26933095	gi|355567223|gb|EHH23602.1|	hypothetical protein EGK_07095, partial	Macaca mulatta	228	6.24e-24	51	94.1176
	KV784720	22309193	22309527	gi|355567223|gb|EHH23602.1|	hypothetical protein EGK_07095, partial	Macaca mulatta	228	7e-24	51	94.1176
	LPVO02000933	0	53744	gi|2072948|gb|AAC51261.1|	putative p150	Homo sapiens	767	4.02e-79	152	94.0789
	KV784724	38410500	38410793	gi|355567223|gb|EHH23602.1|	hypothetical protein EGK_07095, partial	Macaca mulatta	238	1.46e-25	50	94
	KV784752	54825406	54825731	gi|355567223|gb|EHH23602.1|	hypothetical protein EGK_07095, partial	Macaca mulatta	236	3.69e-25	50	94
	KV784801	26992520	26992845	gi|355567223|gb|EHH23602.1|	hypothetical protein EGK_07095, partial	Macaca mulatta	236	3.69e-25	50	94
	KV784736	29034048	29034396	gi|355567223|gb|EHH23602.1|	hypothetical protein EGK_07095, partial	Macaca mulatta	236	5.01e-25	50	94
	KV784753	45321581	45321904	gi|355567223|gb|EHH23602.1|	hypothetical protein EGK_07095, partial	Macaca mulatta	235	5.64e-25	50	94
	LPVO02000621	1781087	1781426	gi|355567223|gb|EHH23602.1|	hypothetical protein EGK_07095, partial	Macaca mulatta	235	6.05e-25	50	94
	KV784805	17581097	17581426	gi|355567223|gb|EHH23602.1|	hypothetical protein EGK_07095, partial	Macaca mulatta	235	6.07e-25	50	94
	LPVO02000492	10320196	10320518	gi|355567223|gb|EHH23602.1|	hypothetical protein EGK_07095, partial	Macaca mulatta	235	6.26e-25	50	94
	LPVO02000180	12415224	12415566	gi|355567223|gb|EHH23602.1|	hypothetical protein EGK_07095, partial	Macaca mulatta	235	7.3e-25	50	94
	LPVO02000478	26963346	26963640	gi|355567223|gb|EHH23602.1|	hypothetical protein EGK_07095, partial	Macaca mulatta	232	1.21e-24	50	94
	KV784803	52118368	52118696	gi|355567223|gb|EHH23602.1|	hypothetical protein EGK_07095, partial	Macaca mulatta	233	1.36e-24	50	94
	LPVO02000180	25666283	25666616	gi|355567223|gb|EHH23602.1|	hypothetical protein EGK_07095, partial	Macaca mulatta	233	1.42e-24	50	94
	KV784719	177184	177523	gi|355567223|gb|EHH23602.1|	hypothetical protein EGK_07095, partial	Macaca mulatta	233	1.52e-24	50	94
	KV784724	19026916	19027252	gi|355567223|gb|EHH23602.1|	hypothetical protein EGK_07095, partial	Macaca mulatta	233	1.52e-24	50	94
	KV784797	21100466	21100805	gi|355567223|gb|EHH23602.1|	hypothetical protein EGK_07095, partial	Macaca mulatta	233	1.58e-24	50	94
	LPVO02000478	2735710	2736034	gi|355567223|gb|EHH23602.1|	hypothetical protein EGK_07095, partial	Macaca mulatta	232	1.76e-24	50	94
	LPVO02001055	95860	96175	gi|355567223|gb|EHH23602.1|	hypothetical protein EGK_07095, partial	Macaca mulatta	231	1.88e-24	50	94
	KV784741	35191753	35192076	gi|355567223|gb|EHH23602.1|	hypothetical protein EGK_07095, partial	Macaca mulatta	231	2.32e-24	50	94
	KV784734	47543850	47544195	gi|355567223|gb|EHH23602.1|	hypothetical protein EGK_07095, partial	Macaca mulatta	231	2.7e-24	50	94
	KV784736	10117747	10118084	gi|355567223|gb|EHH23602.1|	hypothetical protein EGK_07095, partial	Macaca mulatta	231	2.77e-24	50	94
	KV784736	5641025	5641645	gi|355567223|gb|EHH23602.1|	hypothetical protein EGK_07095, partial	Macaca mulatta	231	5.53e-23	50	94
	LPVO02001016	61985	77547	gi|106322|pir||	B34087 hypothetical protein (L1H 3' region)	Homo sapiens	353	4.57e-62	65	93.8462
	KV784741	23877431	23877686	gi|119604579|gb|EAW84173.1|	hCG2002514	Homo sapiens	302	6.79e-35	65	93.8462
	KV784720	21129863	21130206	gi|355705174|gb|EHH31099.1|	hypothetical protein EGK_20953, partial	Macaca mulatta	303	2.43e-34	65	93.8462
	KV784806	86318342	86318623	gi|355705174|gb|EHH31099.1|	hypothetical protein EGK_20953, partial	Macaca mulatta	300	3.53e-34	65	93.8462
	LPVO02000192	389044	389378	gi|355705174|gb|EHH31099.1|	hypothetical protein EGK_20953, partial	Macaca mulatta	302	3.68e-34	65	93.8462
	KV784740	42553138	42553469	gi|119604579|gb|EAW84173.1|	hCG2002514	Homo sapiens	300	3.9e-34	65	93.8462
	KV784801	10895846	10896165	gi|355705174|gb|EHH31099.1|	hypothetical protein EGK_20953, partial	Macaca mulatta	301	4.21e-34	65	93.8462
	KV784772	11384230	11384553	gi|355705174|gb|EHH31099.1|	hypothetical protein EGK_20953, partial	Macaca mulatta	301	4.35e-34	65	93.8462
	KV784742	45031481	45031809	gi|355705174|gb|EHH31099.1|	hypothetical protein EGK_20953, partial	Macaca mulatta	301	4.38e-34	65	93.8462
	LPVO02000169	19716256	19716607	gi|119604579|gb|EAW84173.1|	hCG2002514	Homo sapiens	300	5.14e-34	65	93.8462
	KV784731	2629794	2630109	gi|355705174|gb|EHH31099.1|	hypothetical protein EGK_20953, partial	Macaca mulatta	300	5.23e-34	65	93.8462
	KV784742	53166918	53167239	gi|355705174|gb|EHH31099.1|	hypothetical protein EGK_20953, partial	Macaca mulatta	300	5.35e-34	65	93.8462
	KV784763	5780929	5781243	gi|355705174|gb|EHH31099.1|	hypothetical protein EGK_20953, partial	Macaca mulatta	300	5.49e-34	65	93.8462
	KV784752	19116008	19116333	gi|355705174|gb|EHH31099.1|	hypothetical protein EGK_20953, partial	Macaca mulatta	300	5.72e-34	65	93.8462
	KV784760	10783116	10783435	gi|355705174|gb|EHH31099.1|	hypothetical protein EGK_20953, partial	Macaca mulatta	297	1.27e-33	65	93.8462
	KV784719	81097861	81098180	gi|355705174|gb|EHH31099.1|	hypothetical protein EGK_20953, partial	Macaca mulatta	297	1.3e-33	65	93.8462
	KV784720	5504133	5505332	gi|1335205|emb|CAA36480.1|	unnamed protein product	Homo sapiens	1145	2.75e-158	227	93.8326
	KV784734	23227641	23232362	gi|106322|pir||	B34087 hypothetical protein (L1H 3' region)	Homo sapiens	795	0	159	93.7107
	KV784723	1692440	1693138	gi|119586350|gb|EAW65946.1|	chromosome 14 open reading frame 126, isoform CRA_b	Homo sapiens	312	5.04e-34	63	93.6508
	KV784729	32255890	32256113	gi|119604579|gb|EAW84173.1|	hCG2002514	Homo sapiens	291	2.08e-33	63	93.6508
	LPVO02000423	13655693	13656021	gi|119604579|gb|EAW84173.1|	hCG2002514	Homo sapiens	289	1.3e-32	63	93.6508
	KV784719	63265006	63267549	gi|13384181|gb|AAK21302.1|	AF336876_1 FKSG49	Homo sapiens	594	3.8e-70	124	93.5484
	LPVO02000576	2106634	2106958	gi|119622685|gb|EAX02280.1|	hCG1991573	Homo sapiens	267	1.36e-29	62	93.5484
	KV784789	977737	979771	gi|1331802842|gb|PNI62326.1|	hypothetical protein CK820_G0017421	Pan troglodytes	253	1.48e-23	62	93.5484
	LPVO02000777	24613	26705	gi|106322|pir||	B34087 hypothetical protein (L1H 3' region)	Homo sapiens	1269	0	261	93.4866
	LPVO02000911	138218	138984	gi|355757270|gb|EHH60795.1|	hypothetical protein EGM_18659, partial	Macaca fascicularis	322	5.46e-99	61	93.4426
	LPVO02000823	157788	179029	gi|1367100792|ref|XP_024209307.1|	uncharacterized protein LOC112207525	Pan troglodytes	565	3.78e-64	122	93.4426
	LPVO02000045	39801527	39801847	gi|119622685|gb|EAX02280.1|	hCG1991573	Homo sapiens	286	1.52e-32	61	93.4426
	KV784734	74609772	74610130	gi|119622685|gb|EAX02280.1|	hCG1991573	Homo sapiens	286	2.52e-32	61	93.4426
	KV784734	61595525	61595854	gi|119622685|gb|EAX02280.1|	hCG1991573	Homo sapiens	281	1.12e-31	61	93.4426
	KV784801	26761881	26762195	gi|119622685|gb|EAX02280.1|	hCG1991573	Homo sapiens	279	1.52e-31	61	93.4426
	KV784720	15326746	15327076	gi|355755786|gb|EHH59533.1|	hypothetical protein EGM_09670, partial	Macaca fascicularis	280	1.78e-31	61	93.4426
	KV784756	10551734	10552053	gi|119622685|gb|EAX02280.1|	hCG1991573	Homo sapiens	277	3.23e-31	61	93.4426
	KV784802	61042049	61042340	gi|355755786|gb|EHH59533.1|	hypothetical protein EGM_09670, partial	Macaca fascicularis	276	4.21e-31	61	93.4426
	KV784731	14904622	14904957	gi|355755786|gb|EHH59533.1|	hypothetical protein EGM_09670, partial	Macaca fascicularis	278	4.47e-31	61	93.4426
	KV784806	44348397	44348700	gi|119622685|gb|EAX02280.1|	hCG1991573	Homo sapiens	275	4.73e-31	61	93.4426
	KV784752	2843715	2844031	gi|355755786|gb|EHH59533.1|	hypothetical protein EGM_09670, partial	Macaca fascicularis	277	5.35e-31	61	93.4426
	KV784803	48149597	48149921	gi|355755786|gb|EHH59533.1|	hypothetical protein EGM_09670, partial	Macaca fascicularis	277	5.78e-31	61	93.4426
	KV784736	38539317	38539630	gi|355755786|gb|EHH59533.1|	hypothetical protein EGM_09670, partial	Macaca fascicularis	276	6.07e-31	61	93.4426
	KV784752	4380327	4380648	gi|355755786|gb|EHH59533.1|	hypothetical protein EGM_09670, partial	Macaca fascicularis	276	6.38e-31	61	93.4426
	KV784806	84905084	84905403	gi|355755786|gb|EHH59533.1|	hypothetical protein EGM_09670, partial	Macaca fascicularis	276	7.68e-31	61	93.4426
	LPVO02000177	11418294	11418890	gi|355755786|gb|EHH59533.1|	hypothetical protein EGM_09670, partial	Macaca fascicularis	283	1.31e-30	61	93.4426
	KV784719	71561785	71562107	gi|355755786|gb|EHH59533.1|	hypothetical protein EGM_09670, partial	Macaca fascicularis	274	1.36e-30	61	93.4426
	KV784810	5950556	5950874	gi|119611014|gb|EAW90608.1|	hCG2038537, partial	Homo sapiens	278	1.4e-30	61	93.4426
	KV784742	29010416	29013034	gi|13384181|gb|AAK21302.1|	AF336876_1 FKSG49	Homo sapiens	437	5.99e-48	91	93.4066
	KV784757	509326	514263	gi|106322|pir||	B34087 hypothetical protein (L1H 3' region)	Homo sapiens	2260	0	469	93.3902
	LPVO02000844	0	13492	gi|966958477|ref|XP_015000826.1|	PREDICTED: protein-L-isoaspartate O-methyltransferase domain-containing protein 1 isoform X3	Macaca mulatta	461	1.07e-49	120	93.3333
	KV784810	9734013	9734406	gi|12802883|gb|AAK08107.1|	AF338191_1 FKSG62	Homo sapiens	362	3.82e-43	75	93.3333
	KV784723	4274597	4274900	gi|119611014|gb|EAW90608.1|	hCG2038537, partial	Homo sapiens	279	1.13e-30	60	93.3333
	KV784765	1743650	1743967	gi|119611014|gb|EAW90608.1|	hCG2038537, partial	Homo sapiens	278	1.65e-30	60	93.3333
	LPVO02000176	10280512	10280831	gi|119604579|gb|EAW84173.1|	hCG2002514	Homo sapiens	274	2.48e-30	60	93.3333
	LPVO02001224	18696	19015	gi|119604579|gb|EAW84173.1|	hCG2002514	Homo sapiens	270	1.2e-29	60	93.3333
	LPVO02000621	1244337	1245752	gi|119586529|gb|EAW66125.1|	hCG2038557, partial	Homo sapiens	284	8.19e-28	60	93.3333
	LPVO02002054	0	14039	gi|2072958|gb|AAC51267.1|	putative p150	Homo sapiens	295	0	59	93.2203
	KV784807	47580342	47580681	gi|119611014|gb|EAW90608.1|	hCG2038537, partial	Homo sapiens	279	1.72e-30	59	93.2203
	KV784747	13249210	13249526	gi|119611014|gb|EAW90608.1|	hCG2038537, partial	Homo sapiens	277	1.88e-30	59	93.2203
	LPVO02000663	15394	16666	gi|119611014|gb|EAW90608.1|	hCG2038537, partial	Homo sapiens	279	3.85e-27	59	93.2203
	KV784730	26322785	26324423	gi|106322|pir||	B34087 hypothetical protein (L1H 3' region)	Homo sapiens	1020	2.32e-126	205	93.1707
	KV784803	18145122	18145438	gi|90084499|dbj|BAE91091.1|	unnamed protein product	Macaca fascicularis	350	4.71e-42	73	93.1507
	LPVO02000045	41349896	41350226	gi|90084499|dbj|BAE91091.1|	unnamed protein product	Macaca fascicularis	346	1.88e-41	73	93.1507
	KV784811	197722	198887	gi|119571617|gb|EAW51232.1|	hCG1820357	Homo sapiens	352	5.7e-39	73	93.1507
	LPVO02000045	742922	746953	gi|119571617|gb|EAW51232.1|	hCG1820357	Homo sapiens	348	2.63e-36	73	93.1507
	KV784747	12131631	12131846	gi|21311563|gb|AAM46782.1|	hepatocellular carcinoma-associated antigen HCA25a	Homo sapiens	200	3.16e-19	58	93.1034
	KV784807	22055541	22055847	gi|119611014|gb|EAW90608.1|	hCG2038537, partial	Homo sapiens	325	9.4e-38	72	93.0556
	LPVO02000045	16238956	16239267	gi|119611014|gb|EAW90608.1|	hCG2038537, partial	Homo sapiens	335	3.21e-39	71	92.9577
	KV784806	2239868	2240185	gi|1370509148|ref|XP_024302374.1|	uncharacterized protein C9orf85-like, partial	Homo sapiens	326	1.11e-38	71	92.9577
	KV784773	8582905	8583212	gi|1370509148|ref|XP_024302374.1|	uncharacterized protein C9orf85-like, partial	Homo sapiens	323	2.48e-38	71	92.9577
	LPVO02000169	20808115	20808434	gi|1370509148|ref|XP_024302374.1|	uncharacterized protein C9orf85-like, partial	Homo sapiens	323	2.54e-38	71	92.9577
	LPVO02000423	40559910	40560217	gi|1370509148|ref|XP_024302374.1|	uncharacterized protein C9orf85-like, partial	Homo sapiens	319	1.05e-37	71	92.9577
	LPVO02000230	2271215	2272639	gi|1370509148|ref|XP_024302374.1|	uncharacterized protein C9orf85-like, partial	Homo sapiens	316	4.77e-33	71	92.9577
	LPVO02000579	3789243	3790230	gi|1370509148|ref|XP_024302374.1|	uncharacterized protein C9orf85-like, partial	Homo sapiens	307	5.94e-33	71	92.9577
	KV784801	27256078	27259882	gi|1370509148|ref|XP_024302374.1|	uncharacterized protein C9orf85-like, partial	Homo sapiens	317	3.54e-32	71	92.9577
	LPVO02000544	0	543	gi|221042422|dbj|BAH12888.1|	unnamed protein product	Homo sapiens	828	9.15e-111	167	92.8144
	KV784802	13560156	13565635	gi|106322|pir||	B34087 hypothetical protein (L1H 3' region)	Homo sapiens	553	2.09e-54	111	92.7928
	KV784803	54531883	54539242	gi|355567724|gb|EHH24065.1|	hypothetical protein EGK_07653, partial	Macaca mulatta	525	3.15e-53	111	92.7928
	KV784747	13372903	13373232	gi|355568378|gb|EHH24659.1|	hypothetical protein EGK_08355, partial	Macaca mulatta	252	1.21e-27	55	92.7273
	LPVO02000230	2895823	2896146	gi|355755692|gb|EHH59439.1|	hypothetical protein EGM_09555, partial	Macaca fascicularis	250	1.76e-26	55	92.7273
	KV784802	81362139	81363090	gi|2072951|gb|AAC51263.1|	putative p150	Homo sapiens	1552	0	316	92.7215
	KV784741	36963040	36966489	gi|355560792|gb|EHH17478.1|	hypothetical protein EGK_13895, partial	Macaca mulatta	529	5.47e-60	105	92.381
	KV784734	49727792	49728111	gi|355705174|gb|EHH31099.1|	hypothetical protein EGK_20953, partial	Macaca mulatta	298	9.34e-34	65	92.3077
	KV784741	64405323	64405645	gi|355705174|gb|EHH31099.1|	hypothetical protein EGK_20953, partial	Macaca mulatta	295	2.63e-33	65	92.3077
	KV784737	21424429	21424737	gi|355705174|gb|EHH31099.1|	hypothetical protein EGK_20953, partial	Macaca mulatta	294	3.12e-33	65	92.3077
	KV784757	11062844	11063168	gi|355705174|gb|EHH31099.1|	hypothetical protein EGK_20953, partial	Macaca mulatta	295	3.2e-33	65	92.3077
	KV784719	83405387	83405726	gi|119604579|gb|EAW84173.1|	hCG2002514	Homo sapiens	294	3.66e-33	65	92.3077
	KV784719	62707097	62707441	gi|119604579|gb|EAW84173.1|	hCG2002514	Homo sapiens	293	5.54e-33	65	92.3077
	KV784753	33129372	33129702	gi|119604579|gb|EAW84173.1|	hCG2002514	Homo sapiens	292	5.96e-33	65	92.3077
	KV784806	65997582	65997900	gi|119604579|gb|EAW84173.1|	hCG2002514	Homo sapiens	290	8.71e-33	65	92.3077
	LPVO02000045	16284102	16284419	gi|355705174|gb|EHH31099.1|	hypothetical protein EGK_20953, partial	Macaca mulatta	291	9.84e-33	65	92.3077
	LPVO02001024	39962	40978	gi|34526701|dbj|BAC85268.1|	unnamed protein product	Homo sapiens	262	3.24e-25	52	92.3077
	KV784805	32792446	32792695	gi|119611014|gb|EAW90608.1|	hCG2038537, partial	Homo sapiens	239	6.08e-25	52	92.3077
	LPVO02000256	1465603	1465852	gi|119611014|gb|EAW90608.1|	hCG2038537, partial	Homo sapiens	238	8.12e-25	52	92.3077
	LPVO02000169	922380	924472	gi|1482596351|ref|XP_026311328.1|	putative uncharacterized protein encoded by LINC00596, partial	Piliocolobus tephrosceles	249	2.89e-23	52	92.3077
	KV784752	25812317	25818391	gi|106322|pir||	B34087 hypothetical protein (L1H 3' region)	Homo sapiens	1243	7.16e-142	246	92.2764
	KV784725	35929058	35933508	gi|106322|pir||	B34087 hypothetical protein (L1H 3' region)	Homo sapiens	1066	9.93e-135	207	92.2705
	KV784802	57071199	57078884	gi|11037117|gb|AAG27485.1|	AF194537_1 NAG13	Homo sapiens	1280	0	271	92.2509
	KV784730	14667865	14668189	gi|1370509148|ref|XP_024302374.1|	uncharacterized protein C9orf85-like, partial	Homo sapiens	287	8.34e-33	64	92.1875
	KV784737	45680292	45680634	gi|355705174|gb|EHH31099.1|	hypothetical protein EGK_20953, partial	Macaca mulatta	291	1.61e-32	64	92.1875
	LPVO02000202	1962750	1963072	gi|355705174|gb|EHH31099.1|	hypothetical protein EGK_20953, partial	Macaca mulatta	289	2.84e-32	64	92.1875
	KV784719	95621434	95621751	gi|355705174|gb|EHH31099.1|	hypothetical protein EGK_20953, partial	Macaca mulatta	288	2.87e-32	64	92.1875
	KV784803	64182772	64183100	gi|355705174|gb|EHH31099.1|	hypothetical protein EGK_20953, partial	Macaca mulatta	288	4.26e-32	64	92.1875
	LPVO02001560	15982	50645	gi|119604579|gb|EAW84173.1|	hCG2002514	Homo sapiens	295	1.16e-27	64	92.1875
	LPVO02001728	19546	22608	gi|92111129|gb|ABE73456.1|	endonuclease/reverse transcriptase	Pan troglodytes	248	0	51	92.1569
	KV784755	3976814	3977033	gi|194379736|dbj|BAG58220.1|	unnamed protein product	Homo sapiens	245	4.28e-26	51	92.1569
	LPVO02000309	520331	521155	gi|1061018646|ref|XP_017832013.1|	PREDICTED: serine/threonine-protein phosphatase PGAM5, mitochondrial isoform X4	Callithrix jacchus	248	1.14e-22	51	92.1569
	LPVO02000650	322	535	gi|355755692|gb|EHH59439.1|	hypothetical protein EGM_09555, partial	Macaca fascicularis	217	4.33e-22	51	92.1569
	KV784754	41744336	41746041	gi|2120083|pir||	I38588 reverse transcriptase homolog - human retrotransposon L1	Homo sapiens	728	1.37e-91	140	92.1429
	LPVO02000307	30773	31986	gi|2072953|gb|AAC51264.1|	putative p150	Homo sapiens	1146	0	229	92.1397
	LPVO02001563	0	7846	gi|225047|prf||	1207289A reverse transcriptase related protein	Homo sapiens	576	1.76e-104	126	92.0635
	KV784742	48132343	48132676	gi|355567223|gb|EHH23602.1|	hypothetical protein EGK_07095, partial	Macaca mulatta	231	2.56e-24	50	92
	KV784802	29180777	29181095	gi|355567223|gb|EHH23602.1|	hypothetical protein EGK_07095, partial	Macaca mulatta	226	1.21e-23	50	92
	KV784803	84393849	84394212	gi|355567223|gb|EHH23602.1|	hypothetical protein EGK_07095, partial	Macaca mulatta	223	5.18e-23	50	92
	KV784719	74838293	74838595	gi|355779830|gb|EHH64306.1|	hypothetical protein EGM_17487, partial	Macaca fascicularis	280	7e-32	62	91.9355
	KV784719	43351490	43351796	gi|355779830|gb|EHH64306.1|	hypothetical protein EGM_17487, partial	Macaca fascicularis	279	9.68e-32	62	91.9355
	KV784725	37652345	37652658	gi|355779830|gb|EHH64306.1|	hypothetical protein EGM_17487, partial	Macaca fascicularis	279	1.07e-31	62	91.9355
	KV784802	99171006	99171331	gi|355779830|gb|EHH64306.1|	hypothetical protein EGM_17487, partial	Macaca fascicularis	279	1.2e-31	62	91.9355
	KV784726	43579865	43580180	gi|355779830|gb|EHH64306.1|	hypothetical protein EGM_17487, partial	Macaca fascicularis	279	1.23e-31	62	91.9355
	KV784753	23621812	23622130	gi|355779830|gb|EHH64306.1|	hypothetical protein EGM_17487, partial	Macaca fascicularis	279	1.25e-31	62	91.9355
	KV784736	42888918	42889233	gi|355779830|gb|EHH64306.1|	hypothetical protein EGM_17487, partial	Macaca fascicularis	278	1.32e-31	62	91.9355
	KV784722	3906905	3907226	gi|355779830|gb|EHH64306.1|	hypothetical protein EGM_17487, partial	Macaca fascicularis	279	1.33e-31	62	91.9355
	KV784773	7152623	7152941	gi|355779830|gb|EHH64306.1|	hypothetical protein EGM_17487, partial	Macaca fascicularis	278	1.42e-31	62	91.9355
	LPVO02000180	468483	468815	gi|355779830|gb|EHH64306.1|	hypothetical protein EGM_17487, partial	Macaca fascicularis	278	1.61e-31	62	91.9355
	KV784755	16808166	16808492	gi|355779830|gb|EHH64306.1|	hypothetical protein EGM_17487, partial	Macaca fascicularis	278	1.98e-31	62	91.9355
	KV784758	4544213	4544546	gi|355779830|gb|EHH64306.1|	hypothetical protein EGM_17487, partial	Macaca fascicularis	278	2.27e-31	62	91.9355
	KV784797	28598715	28599052	gi|355779830|gb|EHH64306.1|	hypothetical protein EGM_17487, partial	Macaca fascicularis	277	2.28e-31	62	91.9355
	KV784754	54558747	54559071	gi|355784693|gb|EHH65544.1|	hypothetical protein EGM_02322, partial	Macaca fascicularis	283	5.59e-31	62	91.9355
	LPVO02000186	0	34208	gi|1335205|emb|CAA36480.1|	unnamed protein product	Homo sapiens	3398	0	702	91.8803
	LPVO02000630	17336	17666	gi|1367280647|ref|XP_024211650.1|	keratin-associated protein 10-4-like	Pan troglodytes	453	6.87e-55	110	91.8182
	KV784737	26503857	26504167	gi|355779830|gb|EHH64306.1|	hypothetical protein EGM_17487, partial	Macaca fascicularis	275	3.94e-31	61	91.8033
	KV784738	5441190	5441500	gi|355779830|gb|EHH64306.1|	hypothetical protein EGM_17487, partial	Macaca fascicularis	275	3.96e-31	61	91.8033
	KV784812	5883312	5883625	gi|1370509148|ref|XP_024302374.1|	uncharacterized protein C9orf85-like, partial	Homo sapiens	271	2.04e-30	61	91.8033
	KV784767	1531283	1531616	gi|355755786|gb|EHH59533.1|	hypothetical protein EGM_09670, partial	Macaca fascicularis	273	2.51e-30	61	91.8033
	LPVO02000181	1582192	1582499	gi|119622685|gb|EAX02280.1|	hCG1991573	Homo sapiens	269	4.17e-30	61	91.8033
	KV784731	16466914	16467213	gi|355755786|gb|EHH59533.1|	hypothetical protein EGM_09670, partial	Macaca fascicularis	269	6.14e-30	61	91.8033
	KV784723	52380155	52380468	gi|355755786|gb|EHH59533.1|	hypothetical protein EGM_09670, partial	Macaca fascicularis	269	8.41e-30	61	91.8033
	KV784719	10752332	10753323	gi|119622685|gb|EAX02280.1|	hCG1991573	Homo sapiens	278	1.58e-28	61	91.8033
	KV784734	15309258	15310471	gi|119622685|gb|EAX02280.1|	hCG1991573	Homo sapiens	262	1.19e-25	61	91.8033
	KV784735	9190504	9190821	gi|90084499|dbj|BAE91091.1|	unnamed protein product	Macaca fascicularis	344	3.21e-41	73	91.7808
	KV784810	16431201	16431517	gi|90084499|dbj|BAE91091.1|	unnamed protein product	Macaca fascicularis	344	3.88e-41	73	91.7808
	LPVO02000045	1215830	1216451	gi|90084499|dbj|BAE91091.1|	unnamed protein product	Macaca fascicularis	334	5.35e-38	72	91.6667
	KV784730	36545708	36546021	gi|119611014|gb|EAW90608.1|	hCG2038537, partial	Homo sapiens	274	6.22e-30	60	91.6667
	LPVO02000844	13731	25053	gi|2197085|gb|AAD04635.1|	ORF2-like protein, partial	Homo sapiens	385	0	83	91.5663
	KV784803	64450014	64450338	gi|1370509148|ref|XP_024302374.1|	uncharacterized protein C9orf85-like, partial	Homo sapiens	321	5.46e-38	71	91.5493
	KV784765	411721	412040	gi|1370509148|ref|XP_024302374.1|	uncharacterized protein C9orf85-like, partial	Homo sapiens	319	9.81e-38	71	91.5493
	KV784722	940782	941049	gi|1370509148|ref|XP_024302374.1|	uncharacterized protein C9orf85-like, partial	Homo sapiens	317	1.14e-37	71	91.5493
	KV784740	23936490	23936806	gi|1370509148|ref|XP_024302374.1|	uncharacterized protein C9orf85-like, partial	Homo sapiens	312	1.34e-36	71	91.5493
	KV784744	3074841	3075691	gi|1370509148|ref|XP_024302374.1|	uncharacterized protein C9orf85-like, partial	Homo sapiens	319	3.51e-35	71	91.5493
	KV784742	55639882	55642010	gi|1370509148|ref|XP_024302374.1|	uncharacterized protein C9orf85-like, partial	Homo sapiens	311	1.16e-31	71	91.5493
	KV784762	556925	557350	gi|119626382|gb|EAX05977.1|	hCG2038848, partial	Homo sapiens	274	4.72e-30	59	91.5254
	KV784740	28077954	28078235	gi|355567223|gb|EHH23602.1|	hypothetical protein EGK_07095, partial	Macaca mulatta	262	2.65e-29	59	91.5254
	KV784734	7941050	7942083	gi|187950591|gb|AAI37291.1|	CCDC122 protein	Homo sapiens	292	4.31e-28	59	91.5254
	KV784762	8198520	8199748	gi|355567223|gb|EHH23602.1|	hypothetical protein EGK_07095, partial	Macaca mulatta	259	2.28e-25	59	91.5254
	KV784738	20611860	20615355	gi|119611014|gb|EAW90608.1|	hCG2038537, partial	Homo sapiens	269	7.69e-25	59	91.5254
	KV784807	8585681	8587646	gi|37782452|gb|AAP34472.1|	LP3428	Homo sapiens	378	6.07e-41	80	91.25
	KV784736	35561662	35562773	gi|2072951|gb|AAC51263.1|	putative p150	Homo sapiens	552	2.4e-60	114	91.2281
	KV784719	36962889	36963220	gi|355567223|gb|EHH23602.1|	hypothetical protein EGK_07095, partial	Macaca mulatta	254	8.26e-28	57	91.2281
	KV784730	33848994	33849318	gi|355755786|gb|EHH59533.1|	hypothetical protein EGM_09670, partial	Macaca fascicularis	251	3.93e-27	57	91.2281
	KV784758	7368752	7369415	gi|355567223|gb|EHH23602.1|	hypothetical protein EGK_07095, partial	Macaca mulatta	258	6.88e-27	57	91.2281
	KV784719	90363383	90368064	gi|355755692|gb|EHH59439.1|	hypothetical protein EGM_09555, partial	Macaca fascicularis	254	4.57e-25	57	91.2281
	KV784807	17152677	17155570	gi|21311563|gb|AAM46782.1|	hepatocellular carcinoma-associated antigen HCA25a	Homo sapiens	221	2.26e-18	57	91.2281
	LPVO02002041	3255	21716	gi|914911681|ref|XP_013215377.1|	cell division cycle protein 27 homolog isoform X6	Ictidomys tridecemlineatus	911	6.62e-102	182	91.2088
	KV784725	1822129	1827386	gi|300482|gb|AAB26734.1|	reverse transcriptase homolog, partial	Homo sapiens	325	1.48e-78	68	91.1765
	LPVO02000023	7352363	7352633	gi|10799024|gb|AAG23169.1|	AF269286_1 HC6	Homo sapiens	258	7.07e-28	56	91.0714
	KV784763	2273567	2277066	gi|355756662|gb|EHH60270.1|	hypothetical protein EGM_11598, partial	Macaca fascicularis	349	2.82e-36	78	91.0256
	KV784806	86262280	86262586	gi|355755786|gb|EHH59533.1|	hypothetical protein EGM_09670, partial	Macaca fascicularis	392	1.29e-48	89	91.0112
	KV784805	57504076	57505203	gi|355755786|gb|EHH59533.1|	hypothetical protein EGM_09670, partial	Macaca fascicularis	393	6.92e-45	89	91.0112
	KV784737	27602699	27602992	gi|355755786|gb|EHH59533.1|	hypothetical protein EGM_09670, partial	Macaca fascicularis	383	2.26e-47	88	90.9091
	KV784742	1639271	1643714	gi|119621544|gb|EAX01139.1|	hCG2040461, partial	Homo sapiens	363	2.34e-34	77	90.9091
	KV784719	62979058	62979298	gi|221043068|dbj|BAH13211.1|	unnamed protein product	Homo sapiens	297	4.92e-33	66	90.9091
	KV784758	14319974	14321898	gi|355756662|gb|EHH60270.1|	hypothetical protein EGM_11598, partial	Macaca fascicularis	296	2.3e-29	66	90.9091
	LPVO02000662	403607	403920	gi|355751896|gb|EHH56016.1|	hypothetical protein EGM_05345, partial	Macaca fascicularis	249	3.22e-27	55	90.9091
	LPVO02000045	1086468	1086866	gi|355568378|gb|EHH24659.1|	hypothetical protein EGK_08355, partial	Macaca mulatta	252	3.71e-27	55	90.9091
	LPVO02000189	10365601	10365914	gi|355568378|gb|EHH24659.1|	hypothetical protein EGK_08355, partial	Macaca mulatta	243	2.25e-26	55	90.9091
	LPVO02000571	3760230	3760562	gi|355755692|gb|EHH59439.1|	hypothetical protein EGM_09555, partial	Macaca fascicularis	245	4.61e-26	55	90.9091
	KV784806	86006268	86016752	gi|795466284|ref|XP_011767021.1|	thyroid peroxidase isoform X2	Macaca nemestrina	425	3.6e-39	87	90.8046
	LPVO02000708	0	1308	gi|106322|pir||	B34087 hypothetical protein (L1H 3' region)	Homo sapiens	773	1.46e-89	152	90.7895
	KV784741	50315618	50315957	gi|119604579|gb|EAW84173.1|	hCG2002514	Homo sapiens	288	2.43e-32	65	90.7692
	KV784800	4970468	4970783	gi|90084499|dbj|BAE91091.1|	unnamed protein product	Macaca fascicularis	247	2e-26	54	90.7407
	KV784756	13582469	13582869	gi|106322|pir||	B34087 hypothetical protein (L1H 3' region)	Homo sapiens	369	2.07e-39	75	90.6667
	LPVO02000181	7602161	7613567	gi|441616824|ref|XP_003268576.2|	PREDICTED: multiple C2 and transmembrane domain-containing protein 2 isoform X1	Nomascus leucogenys	310	1.92e-25	75	90.6667
	KV784728	5907456	5907800	gi|1370509148|ref|XP_024302374.1|	uncharacterized protein C9orf85-like, partial	Homo sapiens	292	1.69e-33	64	90.625
	KV784803	30987009	30987684	gi|665506022|ref|NP_001287848.1|	high mobility group protein HMGI-C isoform d	Homo sapiens	309	1.85e-33	64	90.625
	KV784719	71957213	71957535	gi|1370509148|ref|XP_024302374.1|	uncharacterized protein C9orf85-like, partial	Homo sapiens	283	3.11e-32	64	90.625
	KV784719	73171015	73171340	gi|1370509148|ref|XP_024302374.1|	uncharacterized protein C9orf85-like, partial	Homo sapiens	283	3.24e-32	64	90.625
	KV784740	9416284	9416617	gi|1370509148|ref|XP_024302374.1|	uncharacterized protein C9orf85-like, partial	Homo sapiens	283	3.5e-32	64	90.625
	KV784747	9753619	9753954	gi|1370509148|ref|XP_024302374.1|	uncharacterized protein C9orf85-like, partial	Homo sapiens	283	3.64e-32	64	90.625
	LPVO02000045	29760880	29761206	gi|119604579|gb|EAW84173.1|	hCG2002514	Homo sapiens	283	1.32e-31	64	90.625
	LPVO02000176	20017904	20019581	gi|106322|pir||	B34087 hypothetical protein (L1H 3' region)	Homo sapiens	372	6.31e-35	74	90.5405
	KV784752	26184621	26184944	gi|1411130769|ref|XP_025224188.1|	putative uncharacterized protein encoded by LINC00269, partial	Theropithecus gelada	281	6.34e-32	63	90.4762
	KV784807	19362593	19362974	gi|119586350|gb|EAW65946.1|	chromosome 14 open reading frame 126, isoform CRA_b	Homo sapiens	286	1.26e-31	63	90.4762
	LPVO02001024	45450	47438	gi|440865434|gb|ELR44446.1|	hypothetical protein M91_12508, partial	Bos mutus	295	1.13e-29	63	90.4762
	KV784800	2533062	2533386	gi|119611014|gb|EAW90608.1|	hCG2038537, partial	Homo sapiens	264	2.32e-28	63	90.4762
	KV784723	51454772	51455102	gi|90084499|dbj|BAE91091.1|	unnamed protein product	Macaca fascicularis	340	1.82e-40	73	90.411
	KV784743	6097073	6097494	gi|1482596351|ref|XP_026311328.1|	putative uncharacterized protein encoded by LINC00596, partial	Piliocolobus tephrosceles	329	1.51e-38	73	90.411
	LPVO02000423	28989625	28989891	gi|11493483|gb|AAG35515.1|	AF130117_48 PRO2550	Homo sapiens	244	6.04e-26	52	90.3846
	LPVO02000576	113905	114228	gi|1335199|emb|CAA26919.1|	unnamed protein product, partial	Homo sapiens	302	4.77e-34	62	90.3226
	KV784738	26357180	26357500	gi|355779830|gb|EHH64306.1|	hypothetical protein EGM_17487, partial	Macaca fascicularis	270	2.25e-30	62	90.3226
	KV784805	58406074	58406388	gi|355779830|gb|EHH64306.1|	hypothetical protein EGM_17487, partial	Macaca fascicularis	270	2.75e-30	62	90.3226
	KV784773	4844380	4844956	gi|119604579|gb|EAW84173.1|	hCG2002514	Homo sapiens	282	3.24e-30	62	90.3226
	KV784720	26347576	26347900	gi|355779830|gb|EHH64306.1|	hypothetical protein EGM_17487, partial	Macaca fascicularis	269	3.51e-30	62	90.3226
	LPVO02001903	7403	24791	gi|2197085|gb|AAD04635.1|	ORF2-like protein, partial	Homo sapiens	2246	0	475	90.3158
	LPVO02000045	40857672	40865768	gi|106322|pir||	B34087 hypothetical protein (L1H 3' region)	Homo sapiens	1470	0	319	90.2821
	LPVO02000545	3062	4542	gi|355567724|gb|EHH24065.1|	hypothetical protein EGK_07653, partial	Macaca mulatta	893	8.43e-145	195	90.2564
	LPVO02000353	1097527	1097866	gi|119604579|gb|EAW84173.1|	hCG2002514	Homo sapiens	227	3e-26	51	90.1961
	LPVO02000492	8433776	8434213	gi|355705174|gb|EHH31099.1|	hypothetical protein EGK_20953, partial	Macaca mulatta	224	7.67e-22	51	90.1961
	LPVO02002044	0	4778	gi|11037117|gb|AAG27485.1|	AF194537_1 NAG13	Homo sapiens	875	8.17e-106	183	90.1639
	KV784801	5421360	5421684	gi|119622685|gb|EAX02280.1|	hCG1991573	Homo sapiens	274	9.46e-31	61	90.1639
	KV784733	3530215	3530515	gi|119622685|gb|EAX02280.1|	hCG1991573	Homo sapiens	273	9.48e-31	61	90.1639
	KV784806	21969842	21970159	gi|355755786|gb|EHH59533.1|	hypothetical protein EGM_09670, partial	Macaca fascicularis	268	1.05e-29	61	90.1639
	KV784720	12578736	12579027	gi|355755786|gb|EHH59533.1|	hypothetical protein EGM_09670, partial	Macaca fascicularis	261	8e-29	61	90.1639
	KV784740	33776138	33776459	gi|355755786|gb|EHH59533.1|	hypothetical protein EGM_09670, partial	Macaca fascicularis	262	9.56e-29	61	90.1639
	LPVO02000276	926773	929100	gi|119622685|gb|EAX02280.1|	hCG1991573	Homo sapiens	272	2.84e-26	61	90.1639
	KV784725	24017353	24017652	gi|1370509148|ref|XP_024302374.1|	uncharacterized protein C9orf85-like, partial	Homo sapiens	321	3.68e-38	71	90.1408
	KV784729	18842855	18843167	gi|1370509148|ref|XP_024302374.1|	uncharacterized protein C9orf85-like, partial	Homo sapiens	315	4.67e-37	71	90.1408
	KV784797	9033565	9033812	gi|355755786|gb|EHH59533.1|	hypothetical protein EGM_09670, partial	Macaca fascicularis	312	8.91e-37	71	90.1408
	KV784803	50953245	50953581	gi|1370509148|ref|XP_024302374.1|	uncharacterized protein C9orf85-like, partial	Homo sapiens	312	1.38e-36	71	90.1408
	KV784734	37742838	37743157	gi|1370509148|ref|XP_024302374.1|	uncharacterized protein C9orf85-like, partial	Homo sapiens	312	1.41e-36	71	90.1408
	KV784734	82752954	82753316	gi|1482596351|ref|XP_026311328.1|	putative uncharacterized protein encoded by LINC00596, partial	Piliocolobus tephrosceles	313	1.43e-36	71	90.1408
	LPVO02000606	0	2125	gi|1297711074|ref|XP_023043097.1|	GPALPP motifs-containing protein 1 isoform X2	Piliocolobus tephrosceles	343	7.82e-33	71	90.1408
	KV784767	5237695	5238389	gi|1384952382|ref|XP_024781025.1|	LOW QUALITY PROTEIN: collagen alpha-1(IX) chain-like, partial	Pan paniscus	215	1.12e-18	71	90.1408
	KV784734	75963085	75963415	gi|355755786|gb|EHH59533.1|	hypothetical protein EGM_09670, partial	Macaca fascicularis	377	2.84e-46	90	90
	KV784719	94782273	94783627	gi|1367101240|ref|XP_024209443.1|	eukaryotic translation initiation factor 3 subunit A-like	Pan troglodytes	291	9.17e-27	70	90
	KV784805	42907470	42908109	gi|219520456|gb|AAI44572.1|	Coiled-coil domain containing 122	Homo sapiens	270	2.43e-26	60	90
	KV784762	17978002	17978284	gi|119622685|gb|EAX02280.1|	hCG1991573	Homo sapiens	219	1.35e-22	50	90
	KV784725	30606298	30607272	gi|37782452|gb|AAP34472.1|	LP3428	Homo sapiens	234	4.04e-22	50	90
	LPVO02000192	9703465	9704440	gi|37782452|gb|AAP34472.1|	LP3428	Homo sapiens	234	4.04e-22	50	90
	KV784807	54702135	54702490	gi|119626353|gb|EAX05948.1|	hCG2027609	Homo sapiens	213	1.51e-21	50	90
	KV784749	1285324	1286043	gi|355564120|gb|EHH20620.1|	hypothetical protein EGK_03509, partial	Macaca mulatta	272	1.19e-28	59	89.8305
	KV784758	14370668	14376356	gi|355782726|gb|EHH64647.1|	hypothetical protein EGM_17921, partial	Macaca fascicularis	265	1.01e-24	59	89.8305
	KV784734	21130533	21137585	gi|119611014|gb|EAW90608.1|	hCG2038537, partial	Homo sapiens	262	1.68e-23	59	89.8305
	KV784739	142565	145822	gi|106322|pir||	B34087 hypothetical protein (L1H 3' region)	Homo sapiens	527	4.94e-52	108	89.8148
	KV784724	585851	590062	gi|7959778|gb|AAF71061.1|	AF116721_38 PRO1546	Homo sapiens	324	1.18e-32	68	89.7059
	LPVO02000579	2087659	2088050	gi|355779658|gb|EHH64134.1|	Histone acetyltransferase MYST3	Macaca fascicularis	309	2.43e-31	87	89.6552
	KV784757	12958814	12959147	gi|119604579|gb|EAW84173.1|	hCG2002514	Homo sapiens	251	1.05e-26	58	89.6552
	KV784734	20237540	20246354	gi|2072951|gb|AAC51263.1|	putative p150	Homo sapiens	534	0	105	89.5238
	KV784734	68471188	68471474	gi|106322|pir||	B34087 hypothetical protein (L1H 3' region)	Homo sapiens	439	1.95e-49	95	89.4737
	LPVO02000176	20994109	20994426	gi|355755786|gb|EHH59533.1|	hypothetical protein EGM_09670, partial	Macaca fascicularis	252	5.96e-33	57	89.4737
	KV784726	5730265	5730587	gi|355755786|gb|EHH59533.1|	hypothetical protein EGM_09670, partial	Macaca fascicularis	246	3.11e-30	57	89.4737
	KV784725	18410420	18410682	gi|1331865164|gb|PNJ13560.1|	LOW QUALITY PROTEIN: ZNF20 isoform 4, partial	Pongo abelii	261	2.26e-28	57	89.4737
	LPVO02000192	7153955	7154280	gi|355755786|gb|EHH59533.1|	hypothetical protein EGM_09670, partial	Macaca fascicularis	251	4.53e-27	57	89.4737
	KV784750	3689465	3690072	gi|355705174|gb|EHH31099.1|	hypothetical protein EGK_20953, partial	Macaca mulatta	249	7.85e-25	57	89.4737
	LPVO02002114	7932	10195	gi|355756662|gb|EHH60270.1|	hypothetical protein EGM_11598, partial	Macaca fascicularis	370	1.95e-39	85	89.4118
	LPVO02000525	0	1170	gi|2072967|gb|AAC51273.1|	putative p150	Homo sapiens	308	1.84e-102	66	89.3939
	KV784809	1761999	1762333	gi|355705174|gb|EHH31099.1|	hypothetical protein EGK_20953, partial	Macaca mulatta	279	9.91e-31	66	89.3939
	KV784801	23234927	23235254	gi|119611014|gb|EAW90608.1|	hCG2038537, partial	Homo sapiens	331	1.57e-38	75	89.3333
	KV784723	39153105	39153470	gi|119604579|gb|EAW84173.1|	hCG2002514	Homo sapiens	286	7.42e-32	65	89.2308
	LPVO02000176	16714041	16714524	gi|355705174|gb|EHH31099.1|	hypothetical protein EGK_20953, partial	Macaca mulatta	285	7.42e-31	65	89.2308
	KV784750	16121919	16122499	gi|90084499|dbj|BAE91091.1|	unnamed protein product	Macaca fascicularis	276	1.53e-29	65	89.2308
	KV784754	58489540	58490544	gi|355705174|gb|EHH31099.1|	hypothetical protein EGK_20953, partial	Macaca mulatta	279	6.38e-28	65	89.2308
	LPVO02000423	29245297	29246949	gi|1331830073|gb|PNI89354.1|	C2CD3 isoform 6	Pan troglodytes	396	2.52e-39	102	89.2157
	KV784741	23362255	23364091	gi|21311563|gb|AAM46782.1|	hepatocellular carcinoma-associated antigen HCA25a	Homo sapiens	271	2.34e-25	102	89.2157
	KV784723	16600595	16600917	gi|90084499|dbj|BAE91091.1|	unnamed protein product	Macaca fascicularis	323	5.71e-38	74	89.1892
	KV784806	39996288	39996632	gi|355568378|gb|EHH24659.1|	hypothetical protein EGK_08355, partial	Macaca mulatta	250	2.99e-27	55	89.0909
	KV784753	31967822	31968137	gi|355568378|gb|EHH24659.1|	hypothetical protein EGK_08355, partial	Macaca mulatta	240	8.96e-26	55	89.0909
	KV784750	1043135	1043848	gi|34527126|dbj|BAC85331.1|	unnamed protein product	Homo sapiens	252	7.16e-25	55	89.0909
	KV784805	52976540	52977894	gi|355568378|gb|EHH24659.1|	hypothetical protein EGK_08355, partial	Macaca mulatta	242	7.64e-23	55	89.0909
	LPVO02000023	10026921	10027248	gi|119604579|gb|EAW84173.1|	hCG2002514	Homo sapiens	286	4.53e-32	64	89.0625
	KV784756	13590418	13590941	gi|1331826073|gb|PNI85471.1|	hypothetical protein CK820_G0002151	Pan troglodytes	285	5.38e-31	64	89.0625
	KV784811	5697112	5697524	gi|221043068|dbj|BAH13211.1|	unnamed protein product	Homo sapiens	289	7.15e-31	64	89.0625
	KV784741	64838037	64838381	gi|1370509148|ref|XP_024302374.1|	uncharacterized protein C9orf85-like, partial	Homo sapiens	275	8.26e-31	64	89.0625
	KV784773	7773128	7773540	gi|1482596351|ref|XP_026311328.1|	putative uncharacterized protein encoded by LINC00596, partial	Piliocolobus tephrosceles	311	5.68e-36	73	89.0411
	KV784805	683236	684311	gi|339777|gb|AAB59368.1|	ORF2 contains a reverse transcriptase domain	Homo sapiens	730	9.58e-85	154	88.961
	KV784779	3857683	3860232	gi|106322|pir||	B34087 hypothetical protein (L1H 3' region)	Homo sapiens	268	0	54	88.8889
	KV784759	9694529	9697402	gi|1034571219|ref|XP_016872515.1|	transmembrane protein 108-like	Homo sapiens	288	6.3e-59	63	88.8889
	KV784724	45562318	45562636	gi|1370509148|ref|XP_024302374.1|	uncharacterized protein C9orf85-like, partial	Homo sapiens	314	6.19e-37	72	88.8889
	KV784758	11645930	11646440	gi|355705174|gb|EHH31099.1|	hypothetical protein EGK_20953, partial	Macaca mulatta	276	2.5e-29	63	88.8889
	LPVO02000837	20676	21116	gi|21311563|gb|AAM46782.1|	hepatocellular carcinoma-associated antigen HCA25a	Homo sapiens	245	7.86e-25	63	88.8889
	KV784747	25158772	25159632	gi|21311563|gb|AAM46782.1|	hepatocellular carcinoma-associated antigen HCA25a	Homo sapiens	179	1.33e-13	63	88.8889
	LPVO02000202	6138034	6140721	gi|355755786|gb|EHH59533.1|	hypothetical protein EGM_09670, partial	Macaca fascicularis	386	1.7e-41	89	88.764
	KV784752	2822388	2824741	gi|355755786|gb|EHH59533.1|	hypothetical protein EGM_09670, partial	Macaca fascicularis	379	1.37e-40	89	88.764
	KV784726	19479887	19484647	gi|106322|pir||	B34087 hypothetical protein (L1H 3' region)	Homo sapiens	298	0	71	88.7324
	KV784719	40154470	40154787	gi|1370509148|ref|XP_024302374.1|	uncharacterized protein C9orf85-like, partial	Homo sapiens	306	1.15e-35	71	88.7324
	KV784759	6655951	6656271	gi|1370509148|ref|XP_024302374.1|	uncharacterized protein C9orf85-like, partial	Homo sapiens	305	1.57e-35	71	88.7324
	KV784727	16808513	16808951	gi|1370509148|ref|XP_024302374.1|	uncharacterized protein C9orf85-like, partial	Homo sapiens	299	5.74e-34	71	88.7324
	KV784793	11557593	11558035	gi|635127927|ref|XP_007985368.1|	PREDICTED: uncharacterized protein LOC103229289	Chlorocebus sabaeus	311	6.77e-33	71	88.7324
	LPVO02000023	12963339	12963967	gi|355779658|gb|EHH64134.1|	Histone acetyltransferase MYST3	Macaca fascicularis	580	1.6e-66	168	88.6905
	KV784762	1110922	1111274	gi|355751896|gb|EHH56016.1|	hypothetical protein EGM_05345, partial	Macaca fascicularis	233	1.36e-24	53	88.6792
	KV784737	37303773	37304686	gi|1034671233|ref|XP_016870596.1|	ceramide glucosyltransferase isoform X2	Homo sapiens	235	1.28e-20	53	88.6792
	LPVO02000423	28153916	28156671	gi|11493483|gb|AAG35515.1|	AF130117_48 PRO2550	Homo sapiens	316	1.31e-31	70	88.5714
	KV784769	454654	458108	gi|106322|pir||	B34087 hypothetical protein (L1H 3' region)	Homo sapiens	1627	0	349	88.5387
	KV784754	34015592	34015828	gi|119587783|gb|EAW67379.1|	hCG2033106	Homo sapiens	260	5.04e-29	61	88.5246
	KV784800	2874372	2874686	gi|355755786|gb|EHH59533.1|	hypothetical protein EGM_09670, partial	Macaca fascicularis	255	9.84e-28	61	88.5246
	LPVO02000190	5113103	5113898	gi|821030667|ref|XP_012353507.1|	PREDICTED: abhydrolase domain-containing protein 4 isoform X1	Nomascus leucogenys	391	7.71e-42	87	88.5057
	LPVO02001443	50173	51981	gi|1099087916|ref|XP_018890005.1|	PREDICTED: double homeobox protein 4-like protein 4	Gorilla gorilla gorilla	312	1.03e-86	78	88.4615
	KV784802	76817731	76818019	gi|355568378|gb|EHH24659.1|	hypothetical protein EGK_08355, partial	Macaca mulatta	226	6.42e-24	52	88.4615
	LPVO02000158	749916	752042	gi|355784693|gb|EHH65544.1|	hypothetical protein EGM_02322, partial	Macaca fascicularis	222	1.72e-18	52	88.4615
	LPVO02000149	144174	148359	gi|355784693|gb|EHH65544.1|	hypothetical protein EGM_02322, partial	Macaca fascicularis	213	5.98e-17	52	88.4615
	LPVO02000211	4268309	4269933	gi|351705053|gb|EHB07972.1|	Immunoglobulin G-binding protein A, partial	Heterocephalus glaber	230	1.96e-19	95	88.4211
	KV784762	3778721	3781037	gi|1220182634|ref|XP_021784175.1|	uncharacterized protein C9orf85-like, partial	Papio anubis	308	2.96e-31	69	88.4058
	LPVO02000180	27146172	27146638	gi|106322|pir||	B34087 hypothetical protein (L1H 3' region)	Homo sapiens	713	1.37e-85	154	88.3117
	KV784744	3508987	3511103	gi|90084499|dbj|BAE91091.1|	unnamed protein product	Macaca fascicularis	306	1.16e-30	68	88.2353
	LPVO02000045	15048536	15048863	gi|119592931|gb|EAW72525.1|	hCG2042309, partial	Homo sapiens	229	1.8e-23	51	88.2353
	LPVO02000493	12545505	12545808	gi|21311563|gb|AAM46782.1|	hepatocellular carcinoma-associated antigen HCA25a	Homo sapiens	194	7.32e-18	51	88.2353
	KV784757	18122419	18136576	gi|2072961|gb|AAC51269.1|	putative p150	Homo sapiens	849	0	177	88.1356
	KV784741	24814246	24814563	gi|355755786|gb|EHH59533.1|	hypothetical protein EGM_09670, partial	Macaca fascicularis	258	4.21e-28	59	88.1356
	KV784756	14249028	14249374	gi|355755786|gb|EHH59533.1|	hypothetical protein EGM_09670, partial	Macaca fascicularis	257	6.6e-28	59	88.1356
	KV784802	75366864	75367172	gi|355567223|gb|EHH23602.1|	hypothetical protein EGK_07095, partial	Macaca mulatta	252	1.28e-27	59	88.1356
	LPVO02000189	4447878	4448316	gi|355567223|gb|EHH23602.1|	hypothetical protein EGK_07095, partial	Macaca mulatta	247	3.17e-26	59	88.1356
	KV784758	14368662	14370528	gi|795269991|ref|XP_011812390.1|	PREDICTED: LOW QUALITY PROTEIN: protein GVQW1-like, partial	Colobus angolensis palliatus	220	2.78e-28	50	88
	LPVO02000169	10463991	10464348	gi|355751896|gb|EHH56016.1|	hypothetical protein EGM_05345, partial	Macaca fascicularis	218	2.41e-22	50	88
	KV784803	40241300	40241689	gi|1189398156|ref|NP_001338164.1|	putative membrane-spanning 4-domains subfamily A member 4E	Homo sapiens	242	4.3e-24	58	87.931
	LPVO02000023	11730981	11736897	gi|355756662|gb|EHH60270.1|	hypothetical protein EGM_11598, partial	Macaca fascicularis	379	4.08e-40	91	87.9121
	KV784744	711972	712304	gi|119604579|gb|EAW84173.1|	hCG2002514	Homo sapiens	285	7.13e-32	66	87.8788
	LPVO02001949	0	502	gi|11037117|gb|AAG27485.1|	AF194537_1 NAG13	Homo sapiens	303	9.74e-31	66	87.8788
	LPVO02000169	706609	707088	gi|21311563|gb|AAM46782.1|	hepatocellular carcinoma-associated antigen HCA25a	Homo sapiens	253	7.39e-26	66	87.8788
	KV784783	752524	752787	gi|21311563|gb|AAM46782.1|	hepatocellular carcinoma-associated antigen HCA25a	Homo sapiens	169	2.54e-14	66	87.8788
	KV784742	42228070	42228391	gi|90084499|dbj|BAE91091.1|	unnamed protein product	Macaca fascicularis	315	8.78e-37	74	87.8378
	LPVO02001658	18141	34298	gi|1367233289|ref|XP_024207856.1|	LOW QUALITY PROTEIN: dapper homolog 3-like	Pan troglodytes	873	1.66e-128	220	87.7273
	KV784802	63299876	63301999	gi|355755786|gb|EHH59533.1|	hypothetical protein EGM_09670, partial	Macaca fascicularis	236	1.63e-28	57	87.7193
	KV784762	6114785	6115231	gi|355567223|gb|EHH23602.1|	hypothetical protein EGK_07095, partial	Macaca mulatta	250	1.14e-26	57	87.7193
	KV784731	18409536	18411301	gi|355563335|gb|EHH19897.1|	hypothetical protein EGK_02637, partial	Macaca mulatta	255	2.53e-24	57	87.7193
	LPVO02002844	0	596	gi|40457656|gb|AAR86854.1|	p40, partial	Homo sapiens	299	1.72e-32	65	87.6923
	KV784724	16997906	16998244	gi|21311563|gb|AAM46782.1|	hepatocellular carcinoma-associated antigen HCA25a	Homo sapiens	239	1.86e-24	65	87.6923
	LPVO02000915	0	529	gi|2136112|pir||	S65824 reverse transcriptase homolog - human transposon L1.1	Homo sapiens	609	5.23e-71	138	87.6812
	KV784793	5587287	5587789	gi|355562358|gb|EHH18952.1|	hypothetical protein EGK_19543, partial	Macaca mulatta	336	3e-39	73	87.6712
	KV784724	49278963	49343823	gi|90084499|dbj|BAE91091.1|	unnamed protein product	Macaca fascicularis	328	4.38e-32	73	87.6712
	KV784803	40477896	40484599	gi|355756662|gb|EHH60270.1|	hypothetical protein EGM_11598, partial	Macaca fascicularis	387	4.85e-41	89	87.6404
	LPVO02003003	721	10931	gi|2120083|pir||	I38588 reverse transcriptase homolog - human retrotransposon L1	Homo sapiens	468	4.13e-111	97	87.6289
	LPVO02002119	0	14899	gi|2120083|pir||	I38588 reverse transcriptase homolog - human retrotransposon L1	Homo sapiens	468	1.58e-102	97	87.6289
	LPVO02001248	54166	71286	gi|2120083|pir||	I38588 reverse transcriptase homolog - human retrotransposon L1	Homo sapiens	468	9.23e-102	97	87.6289
	KV784728	7009884	7010848	gi|355779658|gb|EHH64134.1|	Histone acetyltransferase MYST3	Macaca fascicularis	533	2.14e-58	168	87.5
	KV784752	25807721	25810273	gi|119612594|gb|EAW92188.1|	hCG2041384, partial	Homo sapiens	402	1.43e-43	96	87.5
	LPVO02001143	12297	18872	gi|221042422|dbj|BAH12888.1|	unnamed protein product	Homo sapiens	404	1.02e-40	88	87.5
	KV784811	200831	201115	gi|665506022|ref|NP_001287848.1|	high mobility group protein HMGI-C isoform d	Homo sapiens	305	8.62e-35	64	87.5
	KV784727	34064709	34064994	gi|221043068|dbj|BAH13211.1|	unnamed protein product	Homo sapiens	288	2.18e-31	64	87.5
	KV784722	1326963	1327328	gi|221043068|dbj|BAH13211.1|	unnamed protein product	Homo sapiens	290	2.73e-31	64	87.5
	KV784805	19181744	19181978	gi|221043068|dbj|BAH13211.1|	unnamed protein product	Homo sapiens	285	2.85e-31	64	87.5
	KV784742	41122781	41123017	gi|221043068|dbj|BAH13211.1|	unnamed protein product	Homo sapiens	285	2.97e-31	64	87.5
	KV784724	75200041	75200266	gi|221043068|dbj|BAH13211.1|	unnamed protein product	Homo sapiens	284	3.6e-31	64	87.5
	KV784803	44084040	44084437	gi|221043068|dbj|BAH13211.1|	unnamed protein product	Homo sapiens	289	6.18e-31	64	87.5
	KV784741	10583308	10583594	gi|221043068|dbj|BAH13211.1|	unnamed protein product	Homo sapiens	283	1.22e-30	64	87.5
	KV784803	81465238	81466957	gi|665506022|ref|NP_001287848.1|	high mobility group protein HMGI-C isoform d	Homo sapiens	296	6.03e-29	64	87.5
	KV784803	21187527	21189031	gi|1411130769|ref|XP_025224188.1|	putative uncharacterized protein encoded by LINC00269, partial	Theropithecus gelada	275	3.65e-27	64	87.5
	KV784741	65873424	65873730	gi|355755692|gb|EHH59439.1|	hypothetical protein EGM_09555, partial	Macaca fascicularis	232	7.35e-24	56	87.5
	KV784719	3066043	3066261	gi|221043068|dbj|BAH13211.1|	unnamed protein product	Homo sapiens	279	1.74e-30	63	87.3016
	LPVO02000416	2895	4283	gi|440865434|gb|ELR44446.1|	hypothetical protein M91_12508, partial	Bos mutus	270	1.15e-26	63	87.3016
	KV784752	27049460	27050914	gi|17391109|gb|AAH18471.1|	NFS1 nitrogen fixation 1 homolog (S. cerevisiae)	Homo sapiens	264	3.47e-24	55	87.2727
	KV784720	16501157	16501777	gi|355568378|gb|EHH24659.1|	hypothetical protein EGK_08355, partial	Macaca mulatta	232	3.05e-23	55	87.2727
	KV784724	20334611	20339466	gi|355693350|gb|EHH27953.1|	hypothetical protein EGK_18276, partial	Macaca mulatta	239	6.96e-22	55	87.2727
	KV784740	44472076	44473496	gi|355568378|gb|EHH24659.1|	hypothetical protein EGK_08355, partial	Macaca mulatta	229	5.05e-21	55	87.2727
	LPVO02002044	12022	21280	gi|685599012|ref|XP_009189204.1|	cell division cycle protein 27 homolog isoform X4	Papio anubis	879	0	196	87.2449
	KV784766	3283528	3285661	gi|440902701|gb|ELR53459.1|	hypothetical protein M91_07161, partial	Bos mutus	284	1.04e-27	94	87.234
	KV784727	12405643	12406404	gi|106322|pir||	B34087 hypothetical protein (L1H 3' region)	Homo sapiens	715	3.22e-84	148	87.1622
	KV784719	73834381	73834707	gi|355779830|gb|EHH64306.1|	hypothetical protein EGM_17487, partial	Macaca fascicularis	261	6.92e-29	62	87.0968
	LPVO02000176	692174	694704	gi|355755786|gb|EHH59533.1|	hypothetical protein EGM_09670, partial	Macaca fascicularis	261	1.59e-24	62	87.0968
	KV784810	16028320	16028625	gi|1331775364|gb|PNI35046.1|	hypothetical protein CK820_G0038434	Pan troglodytes	299	1.98e-33	85	87.0588
	LPVO02000423	28542503	28543222	gi|355559830|gb|EHH16558.1|	hypothetical protein EGK_11851, partial	Macaca mulatta	237	1.93e-23	54	87.037
	KV784750	3653051	3654033	gi|355756662|gb|EHH60270.1|	hypothetical protein EGM_11598, partial	Macaca fascicularis	241	6.21e-23	54	87.037
	LPVO02000685	77932	81364	gi|635127927|ref|XP_007985368.1|	PREDICTED: uncharacterized protein LOC103229289	Chlorocebus sabaeus	236	1.28e-18	54	87.037
	KV784736	17889379	17906455	gi|119584862|gb|EAW64458.1|	hCG2038441, partial	Homo sapiens	571	1.11e-64	131	87.0229
	KV784767	7528402	7528955	gi|21311563|gb|AAM46782.1|	hepatocellular carcinoma-associated antigen HCA25a	Homo sapiens	239	1.99e-23	77	87.013
	LPVO02001317	11802	13858	gi|2072948|gb|AAC51261.1|	putative p150	Homo sapiens	557	1.16e-57	123	86.9919
	LPVO02000185	2178029	2179621	gi|355782726|gb|EHH64647.1|	hypothetical protein EGM_17921, partial	Macaca fascicularis	338	1.07e-35	76	86.8421
	KV784727	17129389	17132652	gi|355755615|gb|EHH59362.1|	hypothetical protein EGM_09449, partial	Macaca fascicularis	326	4.12e-33	76	86.8421
	KV784740	21377881	21378336	gi|225047|prf||	1207289A reverse transcriptase related protein	Homo sapiens	613	5.26e-72	144	86.8056
	LPVO02000823	69368	103777	gi|2072948|gb|AAC51261.1|	putative p150	Homo sapiens	2987	0	672	86.756
	KV784737	3251946	3253874	gi|724952526|ref|XP_010352316.1|	PREDICTED: acyl-CoA-binding domain-containing protein 4 isoform X1	Rhinopithecus roxellana	271	2.05e-24	60	86.6667
	KV784724	87731305	87732603	gi|1384973278|ref|XP_024785707.1|	LOW QUALITY PROTEIN: uncharacterized protein LOC100973342, partial	Pan paniscus	234	1.47e-19	52	86.5385
	KV784741	976544	977174	gi|355784693|gb|EHH65544.1|	hypothetical protein EGM_02322, partial	Macaca fascicularis	205	6.46e-18	52	86.5385
	KV784763	10164363	10164674	gi|355755786|gb|EHH59533.1|	hypothetical protein EGM_09670, partial	Macaca fascicularis	374	6.89e-46	89	86.5169
	KV784805	37697264	37697797	gi|355755786|gb|EHH59533.1|	hypothetical protein EGM_09670, partial	Macaca fascicularis	375	9.49e-45	89	86.5169
	KV784757	19571190	19580432	gi|355755786|gb|EHH59533.1|	hypothetical protein EGM_09670, partial	Macaca fascicularis	378	8.33e-40	89	86.5169
	KV784734	87296789	87299000	gi|355755786|gb|EHH59533.1|	hypothetical protein EGM_09670, partial	Macaca fascicularis	367	4.99e-39	89	86.5169
	LPVO02000685	97747	100383	gi|355755786|gb|EHH59533.1|	hypothetical protein EGM_09670, partial	Macaca fascicularis	366	9.54e-39	89	86.5169
	KV784741	70332493	70340929	gi|355755786|gb|EHH59533.1|	hypothetical protein EGM_09670, partial	Macaca fascicularis	358	3.36e-37	89	86.5169
	LPVO02000685	86887	90149	gi|355755786|gb|EHH59533.1|	hypothetical protein EGM_09670, partial	Macaca fascicularis	305	2.09e-30	74	86.4865
	LPVO02000202	6407618	6408131	gi|355564120|gb|EHH20620.1|	hypothetical protein EGK_03509, partial	Macaca mulatta	263	2.76e-28	59	86.4407
	KV784758	11161164	11161530	gi|355756662|gb|EHH60270.1|	hypothetical protein EGM_11598, partial	Macaca fascicularis	255	2.03e-27	59	86.4407
	KV784752	57724167	57726182	gi|355564120|gb|EHH20620.1|	hypothetical protein EGK_03509, partial	Macaca mulatta	261	5.53e-25	59	86.4407
	LPVO02000022	563414	566158	gi|355744886|gb|EHH49511.1|	hypothetical protein EGM_00180, partial	Macaca fascicularis	242	1.83e-21	59	86.4407
	KV784754	41075552	41075844	gi|355755786|gb|EHH59533.1|	hypothetical protein EGM_09670, partial	Macaca fascicularis	285	1.71e-32	66	86.3636
	KV784719	66052987	66053991	gi|355563701|gb|EHH20263.1|	hypothetical protein EGK_03078, partial	Macaca mulatta	300	1.3e-30	66	86.3636
	KV784773	3107961	3109760	gi|1331796535|gb|PNI56118.1|	PCCA isoform 5, partial	Pan troglodytes	303	1.11e-28	66	86.3636
	KV784719	9755139	9756146	gi|967281644|ref|XP_014976293.1|	PREDICTED: uncharacterized protein LOC711738 isoform X2	Macaca mulatta	271	1.44e-26	66	86.3636
	KV784735	5843786	5844607	gi|225047|prf||	1207289A reverse transcriptase related protein	Homo sapiens	622	3.9e-71	139	86.3309
	LPVO02000335	27914	28239	gi|355562358|gb|EHH18952.1|	hypothetical protein EGK_19543, partial	Macaca mulatta	334	6.4e-40	73	86.3014
	KV784747	5810894	5811217	gi|90084499|dbj|BAE91091.1|	unnamed protein product	Macaca fascicularis	321	1.14e-37	73	86.3014
	KV784734	94193446	94193945	gi|90084499|dbj|BAE91091.1|	unnamed protein product	Macaca fascicularis	306	1.94e-34	73	86.3014
	LPVO02000045	1274517	1276212	gi|355562358|gb|EHH18952.1|	hypothetical protein EGK_19543, partial	Macaca mulatta	328	2.6e-34	73	86.3014
	KV784734	13659599	13660311	gi|1482596351|ref|XP_026311328.1|	putative uncharacterized protein encoded by LINC00596, partial	Piliocolobus tephrosceles	297	2.64e-32	73	86.3014
	LPVO02000789	212267	219970	gi|119605808|gb|EAW85402.1|	hCG1778978	Homo sapiens	320	5.52e-32	73	86.3014
	LPVO02000351	2274315	2277303	gi|635127927|ref|XP_007985368.1|	PREDICTED: uncharacterized protein LOC103229289	Chlorocebus sabaeus	226	2.63e-28	51	86.2745
	LPVO02000423	26991632	26992951	gi|821030667|ref|XP_012353507.1|	PREDICTED: abhydrolase domain-containing protein 4 isoform X1	Nomascus leucogenys	223	4.11e-17	51	86.2745
	KV784801	27674833	27680998	gi|2072961|gb|AAC51269.1|	putative p150	Homo sapiens	228	5.13e-16	51	86.2745
	KV784752	29973682	29974250	gi|355567223|gb|EHH23602.1|	hypothetical protein EGK_07095, partial	Macaca mulatta	233	1.44e-23	58	86.2069
	LPVO02000193	6885679	6892552	gi|355756662|gb|EHH60270.1|	hypothetical protein EGM_11598, partial	Macaca fascicularis	250	1.19e-22	58	86.2069
	KV784807	44870117	44870644	gi|1297683272|ref|XP_023079516.1|	uncharacterized protein LOC111550358	Piliocolobus tephrosceles	242	1.44e-22	65	86.1538
	KV784737	34161692	34162512	gi|355561739|gb|EHH18371.1|	hypothetical protein EGK_14950, partial	Macaca mulatta	350	1.28e-39	79	86.0759
	KV784762	942135	944985	gi|355561739|gb|EHH18371.1|	hypothetical protein EGK_14950, partial	Macaca mulatta	225	9.85e-28	50	86
	LPVO02000202	7696382	7697026	gi|119626382|gb|EAX05977.1|	hCG2038848, partial	Homo sapiens	226	8.32e-22	50	86
	LPVO02000618	606172	606374	gi|355557749|gb|EHH14529.1|	hypothetical protein EGK_00471, partial	Macaca mulatta	211	8.59e-22	50	86
	KV784729	2478	3451	gi|37782452|gb|AAP34472.1|	LP3428	Homo sapiens	225	7.37e-21	50	86
	KV784734	77056783	77057084	gi|90079291|dbj|BAE89325.1|	unnamed protein product	Macaca fascicularis	199	3.95e-19	50	86
	KV784807	54492251	54492631	gi|221043068|dbj|BAH13211.1|	unnamed protein product	Homo sapiens	287	1.14e-30	64	85.9375
	LPVO02000423	44195784	44196109	gi|221043068|dbj|BAH13211.1|	unnamed protein product	Homo sapiens	283	2.19e-30	64	85.9375
	KV784757	11961500	11962009	gi|355755786|gb|EHH59533.1|	hypothetical protein EGM_09670, partial	Macaca fascicularis	256	7.76e-27	64	85.9375
	LPVO02000685	100973	103284	gi|355784693|gb|EHH65544.1|	hypothetical protein EGM_02322, partial	Macaca fascicularis	250	4.32e-22	64	85.9375
	LPVO02000191	5725235	5725558	gi|1370509148|ref|XP_024302374.1|	uncharacterized protein C9orf85-like, partial	Homo sapiens	298	1.64e-34	71	85.9155
	LPVO02000621	1432070	1432843	gi|1213953204|ref|NP_001340155.1|	tripartite motif-containing protein 16-like protein isoform 4	Homo sapiens	313	2.33e-34	71	85.9155
	LPVO02000185	2409715	2410054	gi|1370509148|ref|XP_024302374.1|	uncharacterized protein C9orf85-like, partial	Homo sapiens	288	7.07e-33	71	85.9155
	KV784734	89459031	89473397	gi|34526647|dbj|BAC85254.1|	unnamed protein product	Homo sapiens	303	5.15e-28	71	85.9155
	LPVO02000423	44200805	44201041	gi|1595718561|ref|XP_028351574.1|	non-classical arabinogalactan protein 31-like, partial	Physeter catodon	237	2.4e-24	78	85.8974
	KV784742	28400687	28401078	gi|21311563|gb|AAM46782.1|	hepatocellular carcinoma-associated antigen HCA25a	Homo sapiens	218	4.92e-21	63	85.7143
	KV784803	15594781	15596171	gi|355755692|gb|EHH59439.1|	hypothetical protein EGM_09555, partial	Macaca fascicularis	226	1.05e-19	56	85.7143
	KV784735	3532290	3532993	gi|45504414|emb|CAF04484.1|	unnamed protein product	Homo sapiens	361	7.31e-37	83	85.5422
	KV784725	1791545	1792723	gi|355756662|gb|EHH60270.1|	hypothetical protein EGM_11598, partial	Macaca fascicularis	330	1.96e-35	83	85.5422
	KV784756	22305881	22306218	gi|119604579|gb|EAW84173.1|	hCG2002514	Homo sapiens	289	1.81e-32	69	85.5072
	KV784734	33139304	33152794	gi|355756662|gb|EHH60270.1|	hypothetical protein EGM_11598, partial	Macaca fascicularis	260	7.32e-28	62	85.4839
	KV784792	1391008	1400102	gi|355779830|gb|EHH64306.1|	hypothetical protein EGM_17487, partial	Macaca fascicularis	259	4.56e-24	62	85.4839
	LPVO02000231	3104953	3105304	gi|355568378|gb|EHH24659.1|	hypothetical protein EGK_08355, partial	Macaca mulatta	237	3.35e-25	55	85.4545
	KV784776	1816801	1817119	gi|355568378|gb|EHH24659.1|	hypothetical protein EGK_08355, partial	Macaca mulatta	230	2.46e-24	55	85.4545
	KV784719	44713309	44716800	gi|119631865|gb|EAX11460.1|	hCG2038446, partial	Homo sapiens	238	3.36e-24	55	85.4545
	KV784738	8485260	8489165	gi|355557749|gb|EHH14529.1|	hypothetical protein EGK_00471, partial	Macaca mulatta	234	7.12e-21	55	85.4545
	LPVO02000419	884958	886301	gi|635117745|ref|XP_007981875.1|	PREDICTED: LOW QUALITY PROTEIN: zinc finger protein ENSP00000375192-like, partial	Chlorocebus sabaeus	231	1.06e-20	55	85.4545
	KV784732	13526655	13531092	gi|355755786|gb|EHH59533.1|	hypothetical protein EGM_09670, partial	Macaca fascicularis	383	9.51e-41	89	85.3933
	LPVO02000202	6955936	6958050	gi|355755786|gb|EHH59533.1|	hypothetical protein EGM_09670, partial	Macaca fascicularis	350	7.62e-37	89	85.3933
	LPVO02000190	10134946	10136974	gi|40457658|gb|AAR86855.1|	p40, partial	Homo sapiens	328	1.23e-38	75	85.3333
	LPVO02001298	46148	46442	gi|355559830|gb|EHH16558.1|	hypothetical protein EGK_11851, partial	Macaca mulatta	258	1.31e-28	61	85.2459
	LPVO02000258	3090436	3094030	gi|355755786|gb|EHH59533.1|	hypothetical protein EGM_09670, partial	Macaca fascicularis	258	5.02e-24	61	85.2459
	KV784728	14467701	14467925	gi|21311563|gb|AAM46782.1|	hepatocellular carcinoma-associated antigen HCA25a	Homo sapiens	227	3.17e-23	61	85.2459
	LPVO02000193	7058120	7063543	gi|34527111|dbj|BAC85329.1|	unnamed protein product	Homo sapiens	348	1.64e-35	81	85.1852
	KV784762	13041075	13047758	gi|795269991|ref|XP_011812390.1|	PREDICTED: LOW QUALITY PROTEIN: protein GVQW1-like, partial	Colobus angolensis palliatus	334	2.97e-33	81	85.1852
	KV784732	15054870	15055234	gi|355751479|gb|EHH55734.1|	hypothetical protein EGM_04997, partial	Macaca fascicularis	233	4.95e-24	54	85.1852
	LPVO02000774	82309	84017	gi|355568378|gb|EHH24659.1|	hypothetical protein EGK_08355, partial	Macaca mulatta	234	1.76e-21	54	85.1852
	LPVO02000567	4056773	4058936	gi|119630517|gb|EAX10112.1|	hCG2018900, partial	Homo sapiens	241	2.5e-21	54	85.1852
	LPVO02000023	17060951	17063473	gi|355561739|gb|EHH18371.1|	hypothetical protein EGK_14950, partial	Macaca mulatta	235	6.08e-21	54	85.1852
	LPVO02002114	6631	7077	gi|1034095862|ref|XP_016778858.1|	electroneutral sodium bicarbonate exchanger 1 isoform X3	Pan troglodytes	230	2.36e-20	54	85.1852
	KV784802	60983243	60984151	gi|1034671233|ref|XP_016870596.1|	ceramide glucosyltransferase isoform X2	Homo sapiens	231	4.13e-20	54	85.1852
	LPVO02001040	0	25967	gi|106322|pir||	B34087 hypothetical protein (L1H 3' region)	Homo sapiens	420	0	94	85.1064
	KV784806	39319188	39319947	gi|355756662|gb|EHH60270.1|	hypothetical protein EGM_11598, partial	Macaca fascicularis	399	3.31e-47	94	85.1064
	KV784720	39129446	39135043	gi|300482|gb|AAB26734.1|	reverse transcriptase homolog, partial	Homo sapiens	293	1.24e-54	67	85.0746
	KV784724	48571944	48572507	gi|1331930750|gb|PNJ78642.1|	MYB isoform 4	Pongo abelii	297	7.71e-29	67	85.0746
	KV784758	14710535	14711817	gi|119580431|gb|EAW60027.1|	hCG1820543	Homo sapiens	244	8.63e-23	60	85
	KV784741	24403245	24403524	gi|859751905|ref|XP_012914395.1|	PREDICTED: LOW QUALITY PROTEIN: non-classical arabinogalactan protein 31-like	Mustela putorius furo	176	1.67e-15	60	85
	LPVO02000190	6877211	6883474	gi|355756662|gb|EHH60270.1|	hypothetical protein EGM_11598, partial	Macaca fascicularis	387	4.42e-41	93	84.9462
	KV784758	7121029	7125414	gi|355756662|gb|EHH60270.1|	hypothetical protein EGM_11598, partial	Macaca fascicularis	385	4.92e-41	93	84.9462
	LPVO02000180	28820393	28825184	gi|355755786|gb|EHH59533.1|	hypothetical protein EGM_09670, partial	Macaca fascicularis	368	9.47e-39	93	84.9462
	LPVO02001062	12814	13123	gi|90084499|dbj|BAE91091.1|	unnamed protein product	Macaca fascicularis	312	2.95e-36	73	84.9315
	KV784747	4038101	4040288	gi|355562358|gb|EHH18952.1|	hypothetical protein EGK_19543, partial	Macaca mulatta	321	4.84e-33	73	84.9315
	KV784753	36391807	36392139	gi|90084940|dbj|BAE91211.1|	unnamed protein product	Macaca fascicularis	213	1.16e-21	53	84.9057
	KV784762	8728792	8729246	gi|11493409|gb|AAG35479.1|	AF130117_10 PRO0898	Homo sapiens	211	4.71e-20	53	84.9057
	LPVO02000177	11084607	11085135	gi|355755615|gb|EHH59362.1|	hypothetical protein EGM_09449, partial	Macaca fascicularis	355	1.3e-41	86	84.8837
	LPVO02000566	5051	5681	gi|1331796535|gb|PNI56118.1|	PCCA isoform 5, partial	Pan troglodytes	296	1.62e-30	66	84.8485
	LPVO02000567	6028189	6029724	gi|355756662|gb|EHH60270.1|	hypothetical protein EGM_11598, partial	Macaca fascicularis	274	2.02e-27	66	84.8485
	KV784804	5955345	5956280	gi|34527111|dbj|BAC85329.1|	unnamed protein product	Homo sapiens	333	3.26e-36	79	84.8101
	KV784750	9165973	9173497	gi|795657996|ref|XP_011741830.1|	endogenous retrovirus group 3 member 1 Env polyprotein-like isoform X1	Macaca nemestrina	245	0	59	84.7458
	KV784807	19803837	19814874	gi|355568145|gb|EHH24426.1|	hypothetical protein EGK_08082, partial	Macaca mulatta	267	1.55e-28	59	84.7458
	KV784719	74200742	74201010	gi|106322|pir||	B34087 hypothetical protein (L1H 3' region)	Homo sapiens	264	5.11e-26	59	84.7458
	KV784762	3531638	3532206	gi|1482596351|ref|XP_026311328.1|	putative uncharacterized protein encoded by LINC00596, partial	Piliocolobus tephrosceles	288	1.26e-31	72	84.7222
	KV784800	29882363	29883684	gi|106322|pir||	B34087 hypothetical protein (L1H 3' region)	Homo sapiens	276	1.44e-62	65	84.6154
	KV784743	5133176	5134346	gi|355557856|gb|EHH14636.1|	hypothetical protein EGK_00596, partial	Macaca mulatta	235	5.09e-31	52	84.6154
	KV784732	19639480	19640394	gi|355744886|gb|EHH49511.1|	hypothetical protein EGM_00180, partial	Macaca fascicularis	296	8.82e-31	65	84.6154
	KV784770	2729667	2730398	gi|355747194|gb|EHH51808.1|	hypothetical protein EGM_11255, partial	Macaca fascicularis	277	1.96e-29	65	84.6154
	LPVO02002041	29739	30665	gi|795269991|ref|XP_011812390.1|	PREDICTED: LOW QUALITY PROTEIN: protein GVQW1-like, partial	Colobus angolensis palliatus	269	1.51e-26	65	84.6154
	KV784737	1223465	1230423	gi|355568718|gb|EHH24999.1|	hypothetical protein EGK_08749, partial	Macaca mulatta	255	1.36e-23	65	84.6154
	KV784803	1731215	1731522	gi|119619632|gb|EAW99226.1|	hCG2004729, partial	Homo sapiens	216	1.2e-21	52	84.6154
	KV784763	3037011	3037456	gi|119622685|gb|EAX02280.1|	hCG1991573	Homo sapiens	214	4.76e-21	52	84.6154
	KV784773	1828404	1830561	gi|355756662|gb|EHH60270.1|	hypothetical protein EGM_11598, partial	Macaca fascicularis	288	2.98e-28	71	84.507
	LPVO02000991	83783	84730	gi|1034554441|ref|XP_016885660.1|	DNA-directed RNA polymerase II subunit RPB1-like	Homo sapiens	301	2.82e-28	77	84.4156
	KV784806	60817711	60819611	gi|355564363|gb|EHH20863.1|	hypothetical protein EGK_03802, partial	Macaca mulatta	398	1.28e-43	96	84.375
	LPVO02000102	553954	555708	gi|355747194|gb|EHH51808.1|	hypothetical protein EGM_11255, partial	Macaca fascicularis	273	1.03e-26	64	84.375
	KV784726	23504575	23507242	gi|355562358|gb|EHH18952.1|	hypothetical protein EGK_19543, partial	Macaca mulatta	266	1.73e-25	64	84.375
	LPVO02000354	481610	481993	gi|355778213|gb|EHH63249.1|	hypothetical protein EGM_16173, partial	Macaca fascicularis	214	9.7e-25	51	84.3137
	LPVO02000193	7063929	7067179	gi|355755786|gb|EHH59533.1|	hypothetical protein EGM_09670, partial	Macaca fascicularis	361	5.71e-38	89	84.2697
	KV784771	351763	353199	gi|119600839|gb|EAW80433.1|	hCG1745367	Homo sapiens	331	3.92e-35	76	84.2105
	KV784754	58956792	58957716	gi|355756225|gb|EHH59972.1|	hypothetical protein EGM_10210, partial	Macaca fascicularis	323	4.09e-35	76	84.2105
	KV784750	4651920	4653148	gi|355755786|gb|EHH59533.1|	hypothetical protein EGM_09670, partial	Macaca fascicularis	239	1.61e-26	57	84.2105
	LPVO02002044	29436	30375	gi|355746890|gb|EHH51504.1|	hypothetical protein EGM_10888, partial	Macaca fascicularis	242	1.99e-23	57	84.2105
	KV784753	27662957	27663805	gi|1331878283|gb|PNJ26439.1|	LOW QUALITY PROTEIN: CLTA isoform 1	Pongo abelii	247	2.01e-22	57	84.2105
	KV784724	47848936	47856076	gi|355757821|gb|EHH61346.1|	hypothetical protein EGM_19342, partial	Macaca fascicularis	240	3.56e-21	57	84.2105
	KV784750	13311139	13317793	gi|1061018919|ref|XP_017823708.1|	PREDICTED: protein GVQW1-like, partial	Callithrix jacchus	346	1.11e-35	82	84.1463
	KV784779	4619822	4621770	gi|119631865|gb|EAX11460.1|	hCG2038446, partial	Homo sapiens	264	1.52e-24	63	84.127
	KV784803	15623325	15626050	gi|1331768729|gb|PNI28451.1|	HMGA2 isoform 6	Pan troglodytes	265	2.66e-24	63	84.127
	KV784719	26769210	26769598	gi|21311563|gb|AAM46782.1|	hepatocellular carcinoma-associated antigen HCA25a	Homo sapiens	204	7.94e-19	63	84.127
	KV784724	39233255	39233821	gi|355562358|gb|EHH18952.1|	hypothetical protein EGK_19543, partial	Macaca mulatta	288	1.25e-31	69	84.058
	KV784779	2210269	2213859	gi|355756662|gb|EHH60270.1|	hypothetical protein EGM_11598, partial	Macaca fascicularis	201	1.15e-20	50	84
	LPVO02000627	24462	25151	gi|355750420|gb|EHH54758.1|	hypothetical protein EGM_15654, partial	Macaca fascicularis	215	3.52e-20	50	84
	KV784754	16650062	16650766	gi|355565944|gb|EHH22373.1|	hypothetical protein EGK_05619, partial	Macaca mulatta	213	1.37e-19	50	84
	KV784763	490557	494476	gi|1061018919|ref|XP_017823708.1|	PREDICTED: protein GVQW1-like, partial	Callithrix jacchus	365	1.87e-38	81	83.9506
	KV784727	24587882	24591343	gi|1391723752|ref|NP_001350499.1|	cGMP-inhibited 3',5'-cyclic phosphodiesterase B isoform 1	Homo sapiens	333	9.39e-29	81	83.9506
	KV784738	32410362	32411974	gi|119568399|gb|EAW48014.1|	hCG2030582	Homo sapiens	348	6.98e-37	87	83.908
	KV784793	17523026	17524824	gi|355750420|gb|EHH54758.1|	hypothetical protein EGM_15654, partial	Macaca fascicularis	307	3.06e-31	74	83.7838
	KV784741	77333939	77334934	gi|86279009|gb|ABC88599.1|	hypothetical protein	Homo sapiens	314	8.82e-33	80	83.75
	LPVO02000562	0	5327	gi|119622053|gb|EAX01648.1|	hCG2038310, partial	Homo sapiens	374	1.44e-39	86	83.7209
	KV784750	3657366	3661046	gi|1060950976|ref|XP_017819497.1|	PREDICTED: putative uncharacterized protein encoded by LINC00269, partial	Callithrix jacchus	339	1.08e-34	86	83.7209
	KV784741	453487	454013	gi|355755786|gb|EHH59533.1|	hypothetical protein EGM_09670, partial	Macaca fascicularis	236	9.63e-24	55	83.6364
	KV784738	8454807	8455113	gi|355567223|gb|EHH23602.1|	hypothetical protein EGK_07095, partial	Macaca mulatta	218	1.45e-22	55	83.6364
	KV784754	35878273	35878559	gi|119626937|gb|EAX06532.1|	hCG2031845	Homo sapiens	219	3.97e-22	55	83.6364
	LPVO02001554	42533	49768	gi|440862757|gb|ELR44442.1|	hypothetical protein M91_04029	Bos mutus	233	1.03e-20	55	83.6364
	KV784757	15204073	15207130	gi|355755786|gb|EHH59533.1|	hypothetical protein EGM_09670, partial	Macaca fascicularis	239	1.43e-26	61	83.6066
	LPVO02000045	9660976	9661475	gi|355755786|gb|EHH59533.1|	hypothetical protein EGM_09670, partial	Macaca fascicularis	248	9.63e-26	61	83.6066
	KV784740	9559585	9559887	gi|355755786|gb|EHH59533.1|	hypothetical protein EGM_09670, partial	Macaca fascicularis	238	2.86e-25	61	83.6066
	KV784779	3386980	3387818	gi|119575195|gb|EAW54808.1|	hCG2038449, partial	Homo sapiens	285	1.32e-29	67	83.5821
	KV784728	31138404	31138728	gi|119583156|gb|EAW62752.1|	hCG2039002, partial	Homo sapiens	262	2.6e-28	67	83.5821
	KV784737	14198544	14200538	gi|355562358|gb|EHH18952.1|	hypothetical protein EGK_19543, partial	Macaca mulatta	273	1.49e-26	67	83.5821
	KV784724	83866052	83866307	gi|355566986|gb|EHH23365.1|	hypothetical protein EGK_06818, partial	Macaca mulatta	338	3.41e-40	73	83.5616
	KV784789	847543	849272	gi|1060950976|ref|XP_017819497.1|	PREDICTED: putative uncharacterized protein encoded by LINC00269, partial	Callithrix jacchus	315	2.37e-35	79	83.5443
	LPVO02002044	4811	11834	gi|284079|pir||	E41925 hypothetical protein 3 - human	Homo sapiens	555	4.7e-63	126	83.3333
	KV784773	10157739	10158580	gi|355563670|gb|EHH20232.1|	hypothetical protein EGK_03041, partial	Macaca mulatta	367	4.56e-42	96	83.3333
	KV784803	30947442	30948715	gi|355782726|gb|EHH64647.1|	hypothetical protein EGM_17921, partial	Macaca fascicularis	322	4.75e-34	78	83.3333
	KV784724	10099714	10100274	gi|355756662|gb|EHH60270.1|	hypothetical protein EGM_11598, partial	Macaca fascicularis	282	1.66e-30	72	83.3333
	KV784807	57653236	57658197	gi|90084499|dbj|BAE91091.1|	unnamed protein product	Macaca fascicularis	300	2.08e-29	72	83.3333
	KV784800	18755944	18756382	gi|119583156|gb|EAW62752.1|	hCG2039002, partial	Homo sapiens	269	7.63e-29	66	83.3333
	KV784730	22807287	22812178	gi|119593025|gb|EAW72619.1|	hypothetical protein MGC2752	Homo sapiens	304	1.1e-28	72	83.3333
	KV784724	47848161	47848540	gi|11493483|gb|AAG35515.1|	AF130117_48 PRO2550	Homo sapiens	242	6.68e-28	60	83.3333
	LPVO02000335	26909	27407	gi|355756662|gb|EHH60270.1|	hypothetical protein EGM_11598, partial	Macaca fascicularis	212	1.87e-26	54	83.3333
	KV784802	18317504	18320391	gi|355757172|gb|EHH60697.1|	hypothetical protein EGM_18538, partial	Macaca fascicularis	235	1.9e-26	54	83.3333
	KV784747	26004813	26005090	gi|119580431|gb|EAW60027.1|	hCG1820543	Homo sapiens	235	6.93e-25	60	83.3333
	KV784756	26750869	26751181	gi|119623509|gb|EAX03104.1|	hCG1820927, isoform CRA_a	Homo sapiens	223	1.33e-22	54	83.3333
	KV784806	59841930	59842680	gi|187950591|gb|AAI37291.1|	CCDC122 protein	Homo sapiens	246	2e-22	60	83.3333
	KV784774	1756137	1756444	gi|119623509|gb|EAX03104.1|	hCG1820927, isoform CRA_a	Homo sapiens	216	1.39e-21	54	83.3333
	KV784754	41973746	41974057	gi|119623509|gb|EAX03104.1|	hCG1820927, isoform CRA_a	Homo sapiens	212	7.25e-21	54	83.3333
	KV784720	13775682	13777180	gi|355563670|gb|EHH20232.1|	hypothetical protein EGK_03041, partial	Macaca mulatta	378	1.48e-41	95	83.1579
	KV784803	29845121	29845920	gi|795252397|ref|XP_011855036.1|	PREDICTED: LOW QUALITY PROTEIN: protein GVQW1-like, partial	Mandrillus leucophaeus	343	1.63e-38	83	83.1325
	LPVO02000351	1124434	1125511	gi|355692821|gb|EHH27424.1|	hypothetical protein EGK_17617, partial	Macaca mulatta	303	5.27e-32	77	83.1169
	KV784738	8468804	8469550	gi|355565703|gb|EHH22132.1|	hypothetical protein EGK_05340, partial	Macaca mulatta	305	3.7e-33	71	83.0986
	KV784731	4513229	4513530	gi|1331784038|gb|PNI43658.1|	EBPL isoform 3	Pan troglodytes	295	4.77e-33	71	83.0986
	KV784806	79714005	79724727	gi|1370509148|ref|XP_024302374.1|	uncharacterized protein C9orf85-like, partial	Homo sapiens	286	1.34e-27	71	83.0986
	KV784743	2063069	2065560	gi|355564363|gb|EHH20863.1|	hypothetical protein EGK_03802, partial	Macaca mulatta	214	4.01e-25	59	83.0508
	KV784768	5429395	5431857	gi|355567724|gb|EHH24065.1|	hypothetical protein EGK_07653, partial	Macaca mulatta	230	6.93e-30	53	83.0189
	LPVO02000685	113044	114208	gi|355755615|gb|EHH59362.1|	hypothetical protein EGM_09449, partial	Macaca fascicularis	220	2.04e-28	53	83.0189
	LPVO02000202	6366197	6366531	gi|355560594|gb|EHH17280.1|	hypothetical protein EGK_13646, partial	Macaca mulatta	240	1.15e-27	53	83.0189
	KV784726	196290	198336	gi|355562358|gb|EHH18952.1|	hypothetical protein EGK_19543, partial	Macaca mulatta	199	1.57e-20	53	83.0189
	KV784734	72446018	72447762	gi|355564363|gb|EHH20863.1|	hypothetical protein EGK_03802, partial	Macaca mulatta	396	1.34e-43	94	82.9787
	KV784765	433677	436761	gi|355756662|gb|EHH60270.1|	hypothetical protein EGM_11598, partial	Macaca fascicularis	383	6.03e-41	94	82.9787
	KV784804	1152034	1154876	gi|355756662|gb|EHH60270.1|	hypothetical protein EGM_11598, partial	Macaca fascicularis	376	5.62e-40	94	82.9787
	KV784802	41751361	41753166	gi|355756662|gb|EHH60270.1|	hypothetical protein EGM_11598, partial	Macaca fascicularis	364	4.79e-39	94	82.9787
	LPVO02000621	961113	961415	gi|355782726|gb|EHH64647.1|	hypothetical protein EGM_17921, partial	Macaca fascicularis	361	5.69e-44	88	82.9545
	KV784804	6583990	6584431	gi|355559860|gb|EHH16588.1|	hypothetical protein EGK_11888, partial	Macaca mulatta	337	2.03e-39	88	82.9545
	KV784728	20663366	20663915	gi|821030667|ref|XP_012353507.1|	PREDICTED: abhydrolase domain-containing protein 4 isoform X1	Nomascus leucogenys	362	8.49e-39	88	82.9545
	KV784719	93550761	93553675	gi|119569304|gb|EAW48919.1|	hCG2028158, partial	Homo sapiens	289	1.06e-27	64	82.8125
	KV784802	41408022	41408748	gi|355756662|gb|EHH60270.1|	hypothetical protein EGM_11598, partial	Macaca fascicularis	258	2.97e-26	64	82.8125
	KV784802	106941663	106944808	gi|355756662|gb|EHH60270.1|	hypothetical protein EGM_11598, partial	Macaca fascicularis	390	8.11e-42	93	82.7957
	KV784793	22175872	22176216	gi|119615475|gb|EAW95069.1|	hCG1818479	Homo sapiens	222	2.14e-22	58	82.7586
	KV784720	26471681	26471994	gi|355755786|gb|EHH59533.1|	hypothetical protein EGM_09670, partial	Macaca fascicularis	187	5.77e-26	52	82.6923
	LPVO02000189	7975299	7975946	gi|821024389|ref|XP_012358188.1|	PREDICTED: LOW QUALITY PROTEIN: uncharacterized protein LOC101179517, partial	Nomascus leucogenys	230	1.19e-20	52	82.6923
	KV784728	32442179	32443522	gi|355756662|gb|EHH60270.1|	hypothetical protein EGM_11598, partial	Macaca fascicularis	388	1.97e-43	92	82.6087
	KV784753	20460708	20461705	gi|355564363|gb|EHH20863.1|	hypothetical protein EGK_03802, partial	Macaca mulatta	359	3.02e-40	92	82.6087
	KV784731	14740654	14745908	gi|119578119|gb|EAW57715.1|	hCG2038825, isoform CRA_a	Homo sapiens	293	5.29e-28	69	82.6087
	LPVO02001062	41478	42458	gi|440865434|gb|ELR44446.1|	hypothetical protein M91_12508, partial	Bos mutus	257	1.08e-25	63	82.5397
	LPVO02000723	123503	146664	gi|3600071|gb|AAC63293.1|	polymerase, partial	Homo sapiens	369	7.25e-169	80	82.5
	KV784773	15212779	15213198	gi|1331930756|gb|PNJ78648.1|	MYB isoform 10	Pongo abelii	349	1.11e-36	80	82.5
	LPVO02000023	26543374	26544050	gi|119568399|gb|EAW48014.1|	hCG2030582	Homo sapiens	324	2.65e-36	80	82.5
	LPVO02002114	10529	11820	gi|1060950976|ref|XP_017819497.1|	PREDICTED: putative uncharacterized protein encoded by LINC00269, partial	Callithrix jacchus	332	3.83e-35	80	82.5
	KV784773	4190629	4194897	gi|1872200|gb|AAB49034.1|	c-MYB	Homo sapiens	341	3.68e-30	80	82.5
	KV784732	15203686	15204610	gi|119592931|gb|EAW72525.1|	hCG2042309, partial	Homo sapiens	237	2.72e-22	57	82.4561
	LPVO02000618	1405076	1405309	gi|820987654|ref|XP_012362351.1|	PREDICTED: LOW QUALITY PROTEIN: uncharacterized protein LOC100583595	Nomascus leucogenys	206	2.75e-18	57	82.4561
	KV784752	58504962	58509930	gi|355750420|gb|EHH54758.1|	hypothetical protein EGM_15654, partial	Macaca fascicularis	306	1.55e-30	74	82.4324
	KV784732	1689940	1690249	gi|90084940|dbj|BAE91211.1|	unnamed protein product	Macaca fascicularis	209	3.18e-21	51	82.3529
	KV784741	36078542	36083150	gi|119601568|gb|EAW81162.1|	hCG1814203	Homo sapiens	197	9.06e-15	51	82.3529
	KV784719	93437662	93481626	gi|355756662|gb|EHH60270.1|	hypothetical protein EGM_11598, partial	Macaca fascicularis	323	1.18e-31	79	82.2785
	KV784762	19120513	19121017	gi|355756662|gb|EHH60270.1|	hypothetical protein EGM_11598, partial	Macaca fascicularis	330	4.87e-38	90	82.2222
	KV784806	29074207	29078406	gi|106322|pir||	B34087 hypothetical protein (L1H 3' region)	Homo sapiens	313	1.29e-78	73	82.1918
	LPVO02000139	153941	154385	gi|355562358|gb|EHH18952.1|	hypothetical protein EGK_19543, partial	Macaca mulatta	308	2.28e-35	73	82.1918
	LPVO02000180	5335464	5335931	gi|351714610|gb|EHB17529.1|	Immunoglobulin G-binding protein A, partial	Heterocephalus glaber	176	1.02e-14	73	82.1918
	LPVO02000258	630930	637274	gi|355751156|gb|EHH55411.1|	hypothetical protein EGM_04619, partial	Macaca fascicularis	208	2.78e-17	56	82.1429
	KV784723	33780003	33792459	gi|355560311|gb|EHH16997.1|	hypothetical protein EGK_13278, partial	Macaca mulatta	284	3.55e-27	67	82.0896
	LPVO02001192	0	1063	gi|2072967|gb|AAC51273.1|	putative p150	Homo sapiens	325	4.05e-92	78	82.0513
	LPVO02001062	27897	41100	gi|119616789|gb|EAW96383.1|	hCG2040432, partial	Homo sapiens	362	1.48e-54	89	82.0225
	LPVO02000202	1602874	1603465	gi|355756662|gb|EHH60270.1|	hypothetical protein EGM_11598, partial	Macaca fascicularis	359	4.91e-42	89	82.0225
	LPVO02001454	0	601	gi|355558443|gb|EHH15223.1|	hypothetical protein EGK_01283, partial	Macaca mulatta	359	9.2e-39	89	82.0225
	KV784753	35400552	35404887	gi|355751479|gb|EHH55734.1|	hypothetical protein EGM_04997, partial	Macaca fascicularis	203	1.67e-25	50	82
	KV784736	45564363	45567061	gi|355755615|gb|EHH59362.1|	hypothetical protein EGM_09449, partial	Macaca fascicularis	190	1.82e-24	50	82
	KV784742	59496728	59501257	gi|90084499|dbj|BAE91091.1|	unnamed protein product	Macaca fascicularis	204	1.85e-18	50	82
	KV784732	19631018	19631775	gi|355563670|gb|EHH20232.1|	hypothetical protein EGK_03041, partial	Macaca mulatta	194	1.23e-16	50	82
	KV784807	18599872	18602305	gi|355757588|gb|EHH61113.1|	hypothetical protein EGM_19048, partial	Macaca fascicularis	802	9.89e-100	183	81.9672
	KV784758	8233848	8236666	gi|355562358|gb|EHH18952.1|	hypothetical protein EGK_19543, partial	Macaca mulatta	299	7.42e-30	72	81.9444
	KV784720	3925839	3930079	gi|795269991|ref|XP_011812390.1|	PREDICTED: LOW QUALITY PROTEIN: protein GVQW1-like, partial	Colobus angolensis palliatus	320	1.41e-31	83	81.9277
	KV784803	81464581	81465068	gi|34531772|dbj|BAC86222.1|	unnamed protein product	Homo sapiens	392	1.32e-46	94	81.9149
	KV784805	57409836	57410197	gi|931581251|ref|XP_014202723.1|	protein GVQW1-like, partial	Pan paniscus	305	4.76e-35	77	81.8182
	KV784811	200114	200434	gi|355756662|gb|EHH60270.1|	hypothetical protein EGM_11598, partial	Macaca fascicularis	276	7.54e-31	71	81.6901
	KV784772	15614556	15617227	gi|795338778|ref|XP_011929395.1|	PREDICTED: uncharacterized protein LOC105592224	Cercocebus atys	273	6.37e-28	71	81.6901
	LPVO02000231	510488	510753	gi|355560311|gb|EHH16997.1|	hypothetical protein EGK_13278, partial	Macaca mulatta	252	1.21e-27	60	81.6667
	KV784762	18595024	18595259	gi|355749856|gb|EHH54194.1|	hypothetical protein EGM_14979, partial	Macaca fascicularis	229	4.68e-24	60	81.6667
	KV784742	56325412	56325706	gi|119611014|gb|EAW90608.1|	hCG2038537, partial	Homo sapiens	229	3.26e-23	60	81.6667
	KV784756	606735	609743	gi|795654641|ref|XP_011740866.1|	putative uncharacterized protein encoded by LINC00596, partial	Macaca nemestrina	243	2.53e-22	60	81.6667
	KV784793	15367274	15367805	gi|355779658|gb|EHH64134.1|	Histone acetyltransferase MYST3	Macaca fascicularis	539	2.02e-61	169	81.6568
	KV784754	57480250	57481799	gi|1059099327|ref|XP_017722928.1|	PREDICTED: methionine-R-sulfoxide reductase B2, mitochondrial isoform X1	Rhinopithecus bieti	379	2.6e-40	87	81.6092
	KV784727	17133585	17136785	gi|119587134|gb|EAW66730.1|	hCG1798187, partial	Homo sapiens	319	2.42e-32	87	81.6092
	LPVO02000823	7541	10988	gi|1220182634|ref|XP_021784175.1|	uncharacterized protein C9orf85-like, partial	Papio anubis	267	1.73e-25	65	81.5385
	KV784805	39185742	39193598	gi|1220194114|ref|XP_021787099.1|	endogenous retrovirus group K member 7 Env polyprotein-like	Papio anubis	368	5.92e-123	92	81.5217
	KV784744	1367211	1376613	gi|355709996|gb|EHH31460.1|	hypothetical protein EGK_12542, partial	Macaca mulatta	352	4.33e-36	92	81.5217
	KV784738	26462384	26464081	gi|355561739|gb|EHH18371.1|	hypothetical protein EGK_14950, partial	Macaca mulatta	225	3.15e-30	54	81.4815
	KV784719	93481911	93486155	gi|355753608|gb|EHH57573.1|	hypothetical protein EGM_07242, partial	Macaca fascicularis	214	2.72e-20	54	81.4815
	KV784732	4257802	4258259	gi|21756629|dbj|BAC04924.1|	unnamed protein product	Homo sapiens	211	5.48e-20	54	81.4815
	KV784726	941746	943973	gi|119610436|gb|EAW90030.1|	syntaxin 8, isoform CRA_c	Homo sapiens	202	5.13e-17	54	81.4815
	LPVO02001903	25154	35069	gi|1367273758|ref|XP_024211331.1|	double homeobox protein 4-like protein 4	Pan troglodytes	1383	8.88e-170	383	81.4621
	LPVO02000621	1653003	1654780	gi|355782726|gb|EHH64647.1|	hypothetical protein EGM_17921, partial	Macaca fascicularis	346	1.23e-36	86	81.3953
	KV784752	44031979	44032389	gi|355757821|gb|EHH61346.1|	hypothetical protein EGM_19342, partial	Macaca fascicularis	237	2.2e-24	59	81.3559
	LPVO02000477	33444	33653	gi|119588514|gb|EAW68108.1|	hCG2040415, partial	Homo sapiens	228	8.54e-22	59	81.3559
	LPVO02000309	548498	549396	gi|355567223|gb|EHH23602.1|	hypothetical protein EGK_07095, partial	Macaca mulatta	227	1.68e-21	59	81.3559
	KV784760	10501378	10501798	gi|355753608|gb|EHH57573.1|	hypothetical protein EGM_07242, partial	Macaca fascicularis	302	1.02e-33	75	81.3333
	KV784773	10350589	10354642	gi|355756662|gb|EHH60270.1|	hypothetical protein EGM_11598, partial	Macaca fascicularis	304	4.51e-30	80	81.25
	KV784724	49891506	49891843	gi|355563701|gb|EHH20263.1|	hypothetical protein EGK_03078, partial	Macaca mulatta	266	2.31e-28	64	81.25
	KV784747	17131442	17137506	gi|7020440|dbj|BAA91131.1|	unnamed protein product	Homo sapiens	223	1.76e-29	53	81.1321
	KV784738	8494385	8494695	gi|47076951|dbj|BAD18412.1|	unnamed protein product	Homo sapiens	211	1.13e-20	53	81.1321
	KV784726	43557565	43558243	gi|119626382|gb|EAX05977.1|	hCG2038848, partial	Homo sapiens	215	4.57e-20	53	81.1321
	KV784805	35963585	35964123	gi|21756629|dbj|BAC04924.1|	unnamed protein product	Homo sapiens	199	9.68e-18	53	81.1321
	KV784793	6437444	6438259	gi|355561739|gb|EHH18371.1|	hypothetical protein EGK_14950, partial	Macaca mulatta	313	4.64e-34	74	81.0811
	KV784757	3804893	3808671	gi|355563670|gb|EHH20232.1|	hypothetical protein EGK_03041, partial	Macaca mulatta	373	1.97e-39	95	81.0526
	LPVO02000169	912653	915255	gi|119568399|gb|EAW48014.1|	hCG2030582	Homo sapiens	217	3.63e-27	58	81.0345
	LPVO02000854	159978	162308	gi|119607210|gb|EAW86804.1|	hCG1787560	Homo sapiens	239	1.47e-26	58	81.0345
	KV784765	428909	432878	gi|355565537|gb|EHH21966.1|	hypothetical protein EGK_05144, partial	Macaca mulatta	202	1.64e-26	58	81.0345
	KV784742	22826431	22831405	gi|355782726|gb|EHH64647.1|	hypothetical protein EGM_17921, partial	Macaca fascicularis	323	1.15e-32	79	81.0127
	LPVO02000191	1868711	1874930	gi|106322|pir||	B34087 hypothetical protein (L1H 3' region)	Homo sapiens	366	2.58e-129	84	80.9524
	KV784763	1083373	1084747	gi|355564120|gb|EHH20620.1|	hypothetical protein EGK_03509, partial	Macaca mulatta	250	6.98e-24	63	80.9524
	KV784806	30194772	30203873	gi|768005179|ref|XP_011526763.1|	endogenous retrovirus group K member 8 Gag polyprotein-like	Homo sapiens	456	3.87e-48	110	80.9091
	KV784734	48510845	48518106	gi|355755786|gb|EHH59533.1|	hypothetical protein EGM_09670, partial	Macaca fascicularis	332	9.8e-34	89	80.8989
	KV784793	1826191	1833368	gi|355563670|gb|EHH20232.1|	hypothetical protein EGK_03041, partial	Macaca mulatta	370	1e-38	94	80.8511
	KV784720	2348709	2350144	gi|355756662|gb|EHH60270.1|	hypothetical protein EGM_11598, partial	Macaca fascicularis	357	1.04e-38	94	80.8511
	KV784806	77864225	77864870	gi|355562358|gb|EHH18952.1|	hypothetical protein EGK_19543, partial	Macaca mulatta	301	2.77e-33	73	80.8219
	LPVO02000309	521437	523141	gi|355562358|gb|EHH18952.1|	hypothetical protein EGK_19543, partial	Macaca mulatta	297	5.67e-30	73	80.8219
	KV784761	263577	263975	gi|355563670|gb|EHH20232.1|	hypothetical protein EGK_03041, partial	Macaca mulatta	307	4.62e-35	78	80.7692
	KV784728	31979042	31982166	gi|355756662|gb|EHH60270.1|	hypothetical protein EGM_11598, partial	Macaca fascicularis	205	1.33e-29	52	80.7692
	KV784741	34201347	34207796	gi|1391723752|ref|NP_001350499.1|	cGMP-inhibited 3',5'-cyclic phosphodiesterase B isoform 1	Homo sapiens	314	4.86e-26	78	80.7692
	KV784737	35008117	35009638	gi|119577137|gb|EAW56733.1|	similar to zinc finger protein 569, isoform CRA_a	Homo sapiens	224	6.19e-26	52	80.7692
	LPVO02000189	4447432	4447749	gi|931581251|ref|XP_014202723.1|	protein GVQW1-like, partial	Pan paniscus	209	1.26e-20	52	80.7692
	KV784797	27752714	27755221	gi|355779528|gb|EHH64004.1|	hypothetical protein EGM_17106, partial	Macaca fascicularis	211	2.12e-17	52	80.7692
	KV784755	25509809	25518365	gi|355757172|gb|EHH60697.1|	hypothetical protein EGM_18538, partial	Macaca fascicularis	205	2.99e-16	52	80.7692
	KV784805	40852949	40853555	gi|1331801711|gb|PNI61233.1|	L3MBTL4 isoform 3	Pan troglodytes	195	4.99e-15	52	80.7692
	KV784758	14263817	14264249	gi|355779528|gb|EHH64004.1|	hypothetical protein EGM_17106, partial	Macaca fascicularis	231	4.59e-23	57	80.7018
	LPVO02001062	10160	10454	gi|119569304|gb|EAW48919.1|	hCG2028158, partial	Homo sapiens	227	5.24e-23	57	80.7018
	LPVO02000478	12569188	12569630	gi|119575195|gb|EAW54808.1|	hCG2038449, partial	Homo sapiens	246	2.12e-25	62	80.6452
	LPVO02002165	0	1851	gi|355784693|gb|EHH65544.1|	hypothetical protein EGM_02322, partial	Macaca fascicularis	262	3.86e-25	62	80.6452
	KV784729	16657500	16657995	gi|119605808|gb|EAW85402.1|	hCG1778978	Homo sapiens	234	1.26e-23	62	80.6452
	LPVO02000774	0	784	gi|1482596351|ref|XP_026311328.1|	putative uncharacterized protein encoded by LINC00596, partial	Piliocolobus tephrosceles	233	1.25e-22	62	80.6452
	KV784743	1043445	1043770	gi|90079291|dbj|BAE89325.1|	unnamed protein product	Macaca fascicularis	209	1.4e-20	62	80.6452
	KV784732	16816954	16817386	gi|355692674|gb|EHH27277.1|	hypothetical protein EGK_17439, partial	Macaca mulatta	271	9.74e-30	67	80.597
	KV784805	22561292	22561974	gi|119586529|gb|EAW66125.1|	hCG2038557, partial	Homo sapiens	290	1.21e-30	72	80.5556
	LPVO02000023	12864768	12867913	gi|355687619|gb|EHH26203.1|	hypothetical protein EGK_16111, partial	Macaca mulatta	287	1.38e-27	72	80.5556
	KV784726	41674910	41677368	gi|106322|pir||	B34087 hypothetical protein (L1H 3' region)	Homo sapiens	585	3.34e-179	138	80.4348
	LPVO02000825	17027	30648	gi|92111129|gb|ABE73456.1|	endonuclease/reverse transcriptase	Pan troglodytes	229	1.09e-15	51	80.3922
	KV784754	16768490	16770818	gi|355756662|gb|EHH60270.1|	hypothetical protein EGM_11598, partial	Macaca fascicularis	190	5.74e-15	51	80.3922
	LPVO02003015	0	607	gi|355755786|gb|EHH59533.1|	hypothetical protein EGM_09670, partial	Macaca fascicularis	205	5.83e-26	56	80.3571
	KV784727	25650535	25651073	gi|355755786|gb|EHH59533.1|	hypothetical protein EGM_09670, partial	Macaca fascicularis	228	1.34e-22	56	80.3571
	KV784756	22006540	22007917	gi|795269991|ref|XP_011812390.1|	PREDICTED: LOW QUALITY PROTEIN: protein GVQW1-like, partial	Colobus angolensis palliatus	247	5.12e-24	61	80.3279
	KV784807	19471114	19471403	gi|355756662|gb|EHH60270.1|	hypothetical protein EGM_11598, partial	Macaca fascicularis	266	1.69e-29	66	80.303
	LPVO02000351	1131118	1137525	gi|355755786|gb|EHH59533.1|	hypothetical protein EGM_09670, partial	Macaca fascicularis	241	1.59e-24	66	80.303
	KV784723	8349058	8350242	gi|1297711074|ref|XP_023043097.1|	GPALPP motifs-containing protein 1 isoform X2	Piliocolobus tephrosceles	298	5.72e-28	71	80.2817
	KV784744	2918118	2918597	gi|355563670|gb|EHH20232.1|	hypothetical protein EGK_03041, partial	Macaca mulatta	256	6.09e-27	71	80.2817
	LPVO02000576	121355	128913	gi|635127927|ref|XP_007985368.1|	PREDICTED: uncharacterized protein LOC103229289	Chlorocebus sabaeus	280	7.6e-26	71	80.2817
	KV784727	14040423	14046583	gi|355557749|gb|EHH14529.1|	hypothetical protein EGK_00471, partial	Macaca mulatta	299	1.75e-29	76	80.2632
	KV784810	3433466	3436160	gi|30026465|gb|AAP06677.1|	pol protein	Homo sapiens	489	2e-64	126	80.1587
	LPVO02001492	42905	52426	gi|355756662|gb|EHH60270.1|	hypothetical protein EGM_11598, partial	Macaca fascicularis	355	1.43e-36	90	80
	LPVO02000436	1038060	1038505	gi|355749507|gb|EHH53906.1|	hypothetical protein EGM_14617, partial	Macaca fascicularis	310	1.64e-35	80	80
	KV784747	20644740	20648505	gi|355744886|gb|EHH49511.1|	hypothetical protein EGM_00180, partial	Macaca fascicularis	252	1.31e-22	65	80
	KV784791	20016	20690	gi|355564236|gb|EHH20736.1|	hypothetical protein EGK_03652, partial	Macaca mulatta	184	2.12e-15	50	80
	LPVO02001193	51219	52028	gi|355564236|gb|EHH20736.1|	hypothetical protein EGK_03652, partial	Macaca mulatta	186	3.25e-15	50	80
	KV784728	29292295	29292737	gi|344244736|gb|EGW00840.1|	Xin actin-binding repeat-containing protein 1	Cricetulus griseus	166	8.46e-12	55	80
	KV784750	2993620	2993977	gi|119631603|gb|EAX11198.1|	hCG2039122, partial	Homo sapiens	153	1.11e-11	60	80
	KV784740	22628746	22629066	gi|355564363|gb|EHH20863.1|	hypothetical protein EGK_03802, partial	Macaca mulatta	375	6.11e-46	94	79.7872
	LPVO02000022	477815	479227	gi|355756662|gb|EHH60270.1|	hypothetical protein EGM_11598, partial	Macaca fascicularis	363	1.13e-39	94	79.7872
	LPVO02000873	77237	79019	gi|355564363|gb|EHH20863.1|	hypothetical protein EGK_03802, partial	Macaca mulatta	363	8.68e-39	94	79.7872
	KV784807	57102870	57103456	gi|355560594|gb|EHH17280.1|	hypothetical protein EGK_13646, partial	Macaca mulatta	331	4.85e-37	84	79.7619
	KV784754	1071173	1071931	gi|440909110|gb|ELR59055.1|	hypothetical protein M91_11778	Bos mutus	283	9.97e-31	74	79.7297
	LPVO02000023	20006441	20007048	gi|440896903|gb|ELR48704.1|	hypothetical protein M91_18454, partial	Bos mutus	498	9.5e-61	202	79.703
	KV784767	960232	960964	gi|1367314023|ref|XP_016812110.2|	protein GVQW1-like	Pan troglodytes	337	3.08e-37	88	79.5455
	LPVO02000685	95268	95585	gi|355782726|gb|EHH64647.1|	hypothetical protein EGM_17921, partial	Macaca fascicularis	299	2.34e-34	78	79.4872
	KV784724	49449068	49449714	gi|355562358|gb|EHH18952.1|	hypothetical protein EGK_19543, partial	Macaca mulatta	285	7.32e-31	73	79.4521
	LPVO02000045	30279730	30282240	gi|1331796535|gb|PNI56118.1|	PCCA isoform 5, partial	Pan troglodytes	294	3.71e-27	73	79.4521
	KV784755	4394791	4399601	gi|355786566|gb|EHH66749.1|	hypothetical protein EGM_03798, partial	Macaca fascicularis	264	6.54e-25	68	79.4118
	KV784758	15283148	15283673	gi|355747194|gb|EHH51808.1|	hypothetical protein EGM_11255, partial	Macaca fascicularis	251	2.57e-26	63	79.3651
	KV784752	46733686	46734707	gi|355756662|gb|EHH60270.1|	hypothetical protein EGM_11598, partial	Macaca fascicularis	218	9.89e-28	58	79.3103
	KV784803	35247828	35251700	gi|355756662|gb|EHH60270.1|	hypothetical protein EGM_11598, partial	Macaca fascicularis	201	6.21e-21	58	79.3103
	LPVO02000148	487256	487902	gi|355784693|gb|EHH65544.1|	hypothetical protein EGM_02322, partial	Macaca fascicularis	289	2.5e-30	77	79.2208
	KV784768	4320243	4324674	gi|355559155|gb|EHH15935.1|	hypothetical protein EGK_02111, partial	Macaca mulatta	306	3.15e-30	77	79.2208
	LPVO02000790	157497	157892	gi|119585836|gb|EAW65432.1|	hCG2038442, partial	Homo sapiens	289	2.53e-32	72	79.1667
	LPVO02000493	2470819	2471252	gi|355782636|gb|EHH64557.1|	hypothetical protein EGM_17802, partial	Macaca fascicularis	268	5.6e-29	72	79.1667
	KV784764	4512006	4512397	gi|355560311|gb|EHH16997.1|	hypothetical protein EGK_13278, partial	Macaca mulatta	283	8.48e-32	67	79.1045
	KV784763	5056053	5057966	gi|1060950976|ref|XP_017819497.1|	PREDICTED: putative uncharacterized protein encoded by LINC00269, partial	Callithrix jacchus	324	4.19e-33	86	79.0698
	LPVO02000139	454829	455032	gi|724952526|ref|XP_010352316.1|	PREDICTED: acyl-CoA-binding domain-containing protein 4 isoform X1	Rhinopithecus roxellana	245	2.43e-24	62	79.0323
	KV784773	7436362	7436665	gi|355563670|gb|EHH20232.1|	hypothetical protein EGK_03041, partial	Macaca mulatta	222	1.17e-22	62	79.0323
	LPVO02001292	28527	31037	gi|355557856|gb|EHH14636.1|	hypothetical protein EGK_00596, partial	Macaca mulatta	236	9.82e-22	62	79.0323
	KV784734	11772985	11773548	gi|1060950976|ref|XP_017819497.1|	PREDICTED: putative uncharacterized protein encoded by LINC00269, partial	Callithrix jacchus	304	1.33e-33	81	79.0123
	KV784734	16371144	16372030	gi|355687619|gb|EHH26203.1|	hypothetical protein EGK_16111, partial	Macaca mulatta	313	1.68e-33	81	79.0123
	KV784726	6004304	6005484	gi|119580143|gb|EAW59739.1|	hCG1817513	Homo sapiens	282	5.39e-28	81	79.0123
	KV784744	3507121	3507943	gi|355755786|gb|EHH59533.1|	hypothetical protein EGM_09670, partial	Macaca fascicularis	206	4.61e-27	57	78.9474
	KV784762	18062444	18063364	gi|1331865164|gb|PNJ13560.1|	LOW QUALITY PROTEIN: ZNF20 isoform 4, partial	Pongo abelii	224	3.27e-20	57	78.9474
	KV784763	4283250	4284123	gi|125660014|tpd|FAA00321.1|	TPA: augmented in rheumatoid arthritis 2	Homo sapiens	195	1.27e-16	57	78.9474
	KV784773	7126652	7129778	gi|355560594|gb|EHH17280.1|	hypothetical protein EGK_13646, partial	Macaca mulatta	202	1.52e-27	52	78.8462
	KV784742	52356318	52363236	gi|194378266|dbj|BAG57883.1|	unnamed protein product	Homo sapiens	221	4.24e-16	52	78.8462
	KV784738	32389330	32391913	gi|355756662|gb|EHH60270.1|	hypothetical protein EGM_11598, partial	Macaca fascicularis	333	2.99e-34	85	78.8235
	KV784773	5311104	5311424	gi|119575195|gb|EAW54808.1|	hCG2038449, partial	Homo sapiens	269	1.57e-29	66	78.7879
	KV784719	48794253	48794493	gi|119587783|gb|EAW67379.1|	hCG2033106	Homo sapiens	231	1.2e-24	66	78.7879
	KV784763	1080306	1080525	gi|966983572|ref|XP_014968934.1|	PREDICTED: uncharacterized protein LOC106993170	Macaca mulatta	195	5.22e-17	66	78.7879
	KV784755	13907497	13909727	gi|355563670|gb|EHH20232.1|	hypothetical protein EGK_03041, partial	Macaca mulatta	366	7.72e-39	94	78.7234
	KV784720	40737117	40743119	gi|119626382|gb|EAX05977.1|	hCG2038848, partial	Homo sapiens	235	1.39e-21	61	78.6885
	KV784740	26978169	26979189	gi|355557749|gb|EHH14529.1|	hypothetical protein EGK_00471, partial	Macaca mulatta	290	3.38e-30	75	78.6667
	KV784808	167742	168143	gi|21311563|gb|AAM46782.1|	hepatocellular carcinoma-associated antigen HCA25a	Homo sapiens	162	1.49e-12	75	78.6667
	KV784762	918132	918580	gi|355756662|gb|EHH60270.1|	hypothetical protein EGM_11598, partial	Macaca fascicularis	337	1.97e-39	89	78.6517
	KV784720	18193320	18196638	gi|355755786|gb|EHH59533.1|	hypothetical protein EGM_09670, partial	Macaca fascicularis	331	6.26e-34	89	78.6517
	KV784804	328107	328655	gi|821030667|ref|XP_012353507.1|	PREDICTED: abhydrolase domain-containing protein 4 isoform X1	Nomascus leucogenys	387	2.15e-42	98	78.5714
	KV784773	6126	8212	gi|355755780|gb|EHH59527.1|	hypothetical protein EGM_09663, partial	Macaca fascicularis	269	5.58e-26	70	78.5714
	LPVO02002323	505	2226	gi|355784693|gb|EHH65544.1|	hypothetical protein EGM_02322, partial	Macaca fascicularis	228	3.97e-20	56	78.5714
	KV784763	7590023	7590332	gi|635091734|ref|XP_008010535.1|	PREDICTED: acyl-CoA-binding domain-containing protein 4 isoform X1	Chlorocebus sabaeus	206	2.54e-18	56	78.5714
	KV784734	77648792	77649329	gi|351715501|gb|EHB18420.1|	hypothetical protein GW7_21813, partial	Heterocephalus glaber	150	8.86e-11	70	78.5714
	KV784762	916136	917985	gi|355757821|gb|EHH61346.1|	hypothetical protein EGM_19342, partial	Macaca fascicularis	358	4.18e-38	93	78.4946
	KV784763	2573986	2576722	gi|355757016|gb|EHH60624.1|	hypothetical protein EGM_12020, partial	Macaca fascicularis	352	8.84e-37	93	78.4946
	KV784762	1822761	1823177	gi|686764730|ref|XP_009232706.1|	LOW QUALITY PROTEIN: uncharacterized protein LOC100939619	Pongo abelii	287	7.3e-31	79	78.481
	LPVO02000877	25340	25757	gi|119604244|gb|EAW83838.1|	ATP/GTP binding protein-like 3, isoform CRA_b	Homo sapiens	252	1.08e-25	65	78.4615
	KV784804	6576003	6576603	gi|34533510|dbj|BAC86723.1|	unnamed protein product	Homo sapiens	196	1.17e-16	51	78.4314
	KV784727	16612059	16612932	gi|355747488|gb|EHH51985.1|	hypothetical protein EGM_12341, partial	Macaca fascicularis	196	1.63e-16	51	78.4314
	KV784742	46662837	46683275	gi|355560300|gb|EHH16986.1|	hypothetical protein EGK_13267, partial	Macaca mulatta	325	2.46e-32	88	78.4091
	LPVO02003016	0	653	gi|1331784038|gb|PNI43658.1|	EBPL isoform 3	Pan troglodytes	212	4.88e-19	60	78.3333
	KV784772	15620305	15626592	gi|3860513|emb|CAA13574.1|	reverse transcriptase, partial	Mus famulus	389	3.16e-41	92	78.2609
	KV784765	849154	852027	gi|355563137|gb|EHH19699.1|	hypothetical protein EGK_02411, partial	Macaca mulatta	286	2.25e-27	78	78.2051
	KV784719	12258185	12259306	gi|74750922|sp|Q8N2A0.1|	CX062_HUMAN RecName: Full=Putative uncharacterized protein encoded by LINC00269	Homo sapiens	218	1.43e-25	55	78.1818
	KV784763	1082762	1083025	gi|966983572|ref|XP_014968934.1|	PREDICTED: uncharacterized protein LOC106993170	Macaca mulatta	288	7.03e-30	87	78.1609
	LPVO02000169	7123364	7127715	gi|351710089|gb|EHB13008.1|	Immunoglobulin G-binding protein A, partial	Heterocephalus glaber	323	5.38e-31	160	78.125
	LPVO02000189	8483950	8487615	gi|355756662|gb|EHH60270.1|	hypothetical protein EGM_11598, partial	Macaca fascicularis	256	1.26e-23	64	78.125
	KV784754	58928810	58929715	gi|1367166145|ref|XP_024204200.1|	regulator of nonsense transcripts 3A isoform X7	Pan troglodytes	251	7.15e-23	64	78.125
	LPVO02000571	839337	839685	gi|355562358|gb|EHH18952.1|	hypothetical protein EGK_19543, partial	Macaca mulatta	296	6.31e-34	73	78.0822
	LPVO02000685	111762	112070	gi|1331796535|gb|PNI56118.1|	PCCA isoform 5, partial	Pan troglodytes	280	7.82e-30	73	78.0822
	LPVO02001014	0	523	gi|1482596351|ref|XP_026311328.1|	putative uncharacterized protein encoded by LINC00596, partial	Piliocolobus tephrosceles	266	1.5e-28	73	78.0822
	KV784737	47230978	47234311	gi|355563670|gb|EHH20232.1|	hypothetical protein EGK_03041, partial	Macaca mulatta	279	8.06e-27	73	78.0822
	LPVO02001903	0	7356	gi|355562358|gb|EHH18952.1|	hypothetical protein EGK_19543, partial	Macaca mulatta	271	1.29e-25	73	78.0822
	LPVO02000148	994487	996407	gi|440896674|gb|ELR48539.1|	hypothetical protein M91_08335	Bos mutus	329	3.75e-29	82	78.0488
	LPVO02001143	25990	27648	gi|355563670|gb|EHH20232.1|	hypothetical protein EGK_03041, partial	Macaca mulatta	332	1.14e-34	91	78.022
	KV784740	9773499	9774379	gi|355756662|gb|EHH60270.1|	hypothetical protein EGM_11598, partial	Macaca fascicularis	180	3.7e-19	50	78
	KV784727	16845688	16850966	gi|1220157822|ref|XP_009215651.2|	LOW QUALITY PROTEIN: uncharacterized protein LOC103888390	Papio anubis	198	6.74e-19	50	78
	KV784741	81231934	81232234	gi|119569166|gb|EAW48781.1|	hCG2031198	Homo sapiens	230	1.21e-23	59	77.9661
	LPVO02001250	0	3331	gi|344235046|gb|EGV91149.1|	hypothetical protein I79_026257	Cricetulus griseus	208	1.04e-17	59	77.9661
	LPVO02000258	1736473	1737985	gi|355563670|gb|EHH20232.1|	hypothetical protein EGK_03041, partial	Macaca mulatta	346	5.81e-37	95	77.8947
	KV784802	81367141	81378091	gi|440909110|gb|ELR59055.1|	hypothetical protein M91_11778	Bos mutus	238	3.28e-91	63	77.7778
	LPVO02000045	45041845	45044155	gi|1220198788|ref|XP_021790378.1|	uncharacterized protein LOC108584642	Papio anubis	320	2.93e-46	81	77.7778
	KV784804	4078651	4079471	gi|119590152|gb|EAW69746.1|	hCG1993336	Homo sapiens	276	2.69e-28	72	77.7778
	KV784752	49426377	49433102	gi|355756662|gb|EHH60270.1|	hypothetical protein EGM_11598, partial	Macaca fascicularis	272	1.65e-25	81	77.7778
	KV784803	64445352	64445572	gi|1331876216|gb|PNJ24382.1|	C9orf85 isoform 2	Pongo abelii	224	1.44e-22	54	77.7778
	KV784740	9752015	9752892	gi|355563670|gb|EHH20232.1|	hypothetical protein EGK_03041, partial	Macaca mulatta	212	7.05e-21	54	77.7778
	KV784749	1562742	1563085	gi|355756662|gb|EHH60270.1|	hypothetical protein EGM_11598, partial	Macaca fascicularis	367	1.59e-44	94	77.6596
	LPVO02000158	1305924	1308239	gi|355756662|gb|EHH60270.1|	hypothetical protein EGM_11598, partial	Macaca fascicularis	337	6.87e-35	94	77.6596
	LPVO02000873	151060	152756	gi|355557856|gb|EHH14636.1|	hypothetical protein EGK_00596, partial	Macaca mulatta	261	6.38e-25	67	77.6119
	LPVO02000436	1035774	1036427	gi|119623385|gb|EAX02980.1|	hCG1820679, isoform CRA_b	Homo sapiens	251	6.61e-25	67	77.6119
	KV784766	1804328	1804536	gi|1595718561|ref|XP_028351574.1|	non-classical arabinogalactan protein 31-like, partial	Physeter catodon	179	8.19e-16	67	77.6119
	KV784727	17423202	17427573	gi|355755786|gb|EHH59533.1|	hypothetical protein EGM_09670, partial	Macaca fascicularis	319	3.32e-32	89	77.5281
	KV784754	58273253	58277213	gi|225047|prf||	1207289A reverse transcriptase related protein	Homo sapiens	287	1.87e-97	71	77.4648
	LPVO02000499	0	3698	gi|2072977|gb|AAC51279.1|	putative p150	Homo sapiens	478	0	115	77.3913
	KV784811	3733082	3735258	gi|355693225|gb|EHH27828.1|	hypothetical protein EGK_18118, partial	Macaca mulatta	297	1.69e-29	84	77.381
	KV784763	7962548	7967087	gi|1219862444|ref|NP_001340733.1|	Krueppel-related zinc finger protein 1 isoform l	Homo sapiens	209	4.9e-28	53	77.3585
	KV784810	3703181	3703968	gi|355564871|gb|EHH21360.1|	hypothetical protein EGK_04398, partial	Macaca mulatta	210	3.37e-20	53	77.3585
	KV784758	7697094	7698320	gi|1191819185|ref|XP_020921975.1|	collagen alpha-2(V) chain-like	Sus scrofa	185	8.47e-13	53	77.3585
	KV784763	2240087	2240721	gi|344244736|gb|EGW00840.1|	Xin actin-binding repeat-containing protein 1	Cricetulus griseus	179	9.91e-13	53	77.3585
	KV784725	33626683	33638827	gi|355751479|gb|EHH55734.1|	hypothetical protein EGM_04997, partial	Macaca fascicularis	370	1.57e-38	97	77.3196
	LPVO02000230	963875	966021	gi|355755615|gb|EHH59362.1|	hypothetical protein EGM_09449, partial	Macaca fascicularis	215	1.51e-23	57	77.193
	KV784805	18878574	18879043	gi|119622549|gb|EAX02144.1|	hCG1991981	Homo sapiens	343	1.07e-39	92	77.1739
	KV784723	24632240	24633154	gi|355709996|gb|EHH31460.1|	hypothetical protein EGK_12542, partial	Macaca mulatta	329	5.25e-36	92	77.1739
	LPVO02000202	6898151	6898815	gi|355709996|gb|EHH31460.1|	hypothetical protein EGK_12542, partial	Macaca mulatta	299	1.62e-32	92	77.1739
	KV784750	6604650	6606830	gi|2197085|gb|AAD04635.1|	ORF2-like protein, partial	Homo sapiens	576	6.6e-70	140	77.1429
	KV784765	844138	847267	gi|355564363|gb|EHH20863.1|	hypothetical protein EGK_03802, partial	Macaca mulatta	335	2.24e-34	87	77.0115
	KV784750	839355	839727	gi|119577137|gb|EAW56733.1|	similar to zinc finger protein 569, isoform CRA_a	Homo sapiens	362	2.39e-43	91	76.9231
	KV784812	3506178	3506499	gi|1331796535|gb|PNI56118.1|	PCCA isoform 5, partial	Pan troglodytes	261	8.71e-27	65	76.9231
	KV784754	58234838	58235570	gi|119631865|gb|EAX11460.1|	hCG2038446, partial	Homo sapiens	233	4.61e-22	65	76.9231
	LPVO02000192	494304	497049	gi|355782726|gb|EHH64647.1|	hypothetical protein EGM_17921, partial	Macaca fascicularis	186	6.46e-22	52	76.9231
	KV784768	2833539	2833928	gi|355557856|gb|EHH14636.1|	hypothetical protein EGK_00596, partial	Macaca mulatta	195	2.75e-18	52	76.9231
	KV784730	2079657	2082789	gi|355560594|gb|EHH17280.1|	hypothetical protein EGK_13646, partial	Macaca mulatta	199	1.77e-17	52	76.9231
	KV784757	9683587	9683908	gi|119626382|gb|EAX05977.1|	hCG2038848, partial	Homo sapiens	182	1.17e-16	52	76.9231
	KV784802	35977803	35978117	gi|90084940|dbj|BAE91211.1|	unnamed protein product	Macaca fascicularis	179	1.23e-16	52	76.9231
	LPVO02000045	12592641	12593723	gi|355779658|gb|EHH64134.1|	Histone acetyltransferase MYST3	Macaca fascicularis	441	1e-45	177	76.8362
	KV784724	32986765	32990155	gi|355756662|gb|EHH60270.1|	hypothetical protein EGM_11598, partial	Macaca fascicularis	222	4.33e-19	69	76.8116
	LPVO02000506	0	583	gi|355560594|gb|EHH17280.1|	hypothetical protein EGK_13646, partial	Macaca mulatta	224	7.53e-26	56	76.7857
	KV784734	64007085	64007744	gi|635127927|ref|XP_007985368.1|	PREDICTED: uncharacterized protein LOC103229289	Chlorocebus sabaeus	197	3.07e-24	56	76.7857
	KV784806	44054729	44055927	gi|635127927|ref|XP_007985368.1|	PREDICTED: uncharacterized protein LOC103229289	Chlorocebus sabaeus	209	1.07e-21	56	76.7857
	LPVO02000102	143859	144152	gi|1482596351|ref|XP_026311328.1|	putative uncharacterized protein encoded by LINC00596, partial	Piliocolobus tephrosceles	206	1.49e-20	56	76.7857
	KV784723	10589564	10591666	gi|1331827698|gb|PNI87093.1|	MYB isoform 13	Pan troglodytes	315	1.55e-27	86	76.7442
	LPVO02000149	2116266	2116503	gi|355563670|gb|EHH20232.1|	hypothetical protein EGK_03041, partial	Macaca mulatta	274	5.41e-31	73	76.7123
	LPVO02000258	1867699	1868906	gi|355562358|gb|EHH18952.1|	hypothetical protein EGK_19543, partial	Macaca mulatta	266	2.51e-26	73	76.7123
	KV784737	32452518	32453176	gi|355782726|gb|EHH64647.1|	hypothetical protein EGM_17921, partial	Macaca fascicularis	337	1.65e-38	90	76.6667
	LPVO02001560	0	15050	gi|344235046|gb|EGV91149.1|	hypothetical protein I79_026257	Cricetulus griseus	223	5.4e-19	60	76.6667
	LPVO02002114	5884	6317	gi|355779528|gb|EHH64004.1|	hypothetical protein EGM_17106, partial	Macaca fascicularis	334	1.13e-38	94	76.5957
	KV784726	8328849	8331329	gi|1060950976|ref|XP_017819497.1|	PREDICTED: putative uncharacterized protein encoded by LINC00269, partial	Callithrix jacchus	299	1.88e-29	81	76.5432
	LPVO02000202	1523818	1524241	gi|1384958192|ref|XP_024782234.1|	Krueppel-related zinc finger protein 1 isoform X9	Pan paniscus	233	7.9e-23	68	76.4706
	KV784766	7951282	7956691	gi|530366462|ref|XP_005273312.1|	C4b-binding protein beta chain isoform X3	Homo sapiens	220	4.62e-17	68	76.4706
	LPVO02000614	21794	22277	gi|6690167|gb|AAF24019.1|	AF090895_1 PRO0117	Homo sapiens	187	9.29e-17	51	76.4706
	LPVO02000611	421395	421909	gi|1370509148|ref|XP_024302374.1|	uncharacterized protein C9orf85-like, partial	Homo sapiens	172	1.86e-14	51	76.4706
	KV784762	10612171	10612378	gi|351699352|gb|EHB02271.1|	Immunoglobulin G-binding protein A	Heterocephalus glaber	155	6.62e-12	68	76.4706
	KV784730	35431552	35432348	gi|332831770|ref|XP_003312100.1|	uncharacterized protein LOC100615974	Pan troglodytes	258	4.21e-25	72	76.3889
	KV784734	83338821	83339546	gi|355562358|gb|EHH18952.1|	hypothetical protein EGK_19543, partial	Macaca mulatta	204	1.65e-18	55	76.3636
	KV784740	13488676	13489682	gi|355756662|gb|EHH60270.1|	hypothetical protein EGM_11598, partial	Macaca fascicularis	339	2.83e-37	93	76.3441
	KV784801	19919221	19920113	gi|119601085|gb|EAW80679.1|	hCG1660224, isoform CRA_b	Homo sapiens	215	7.26e-19	59	76.2712
	KV784719	95537686	95544327	gi|355559138|gb|EHH15918.1|	hypothetical protein EGK_02088, partial	Macaca mulatta	210	3.19e-17	59	76.2712
	KV784806	77388684	77389420	gi|149026199|gb|EDL82442.1|	rCG63049	Rattus norvegicus	317	5.46e-34	122	76.2295
	KV784801	5129542	5133499	gi|355782726|gb|EHH64647.1|	hypothetical protein EGM_17921, partial	Macaca fascicularis	332	5.33e-34	88	76.1364
	KV784773	7767020	7767529	gi|355782726|gb|EHH64647.1|	hypothetical protein EGM_17921, partial	Macaca fascicularis	249	7e-26	67	76.1194
	LPVO02000176	19945716	19946264	gi|1331784038|gb|PNI43658.1|	EBPL isoform 3	Pan troglodytes	242	8.79e-24	67	76.1194
	KV784737	32011590	32011939	gi|1370467414|ref|XP_024305863.1|	retinal dehydrogenase 2 isoform X1	Homo sapiens	245	1.44e-23	67	76.1194
	KV784805	21103375	21104054	gi|119577496|gb|EAW57092.1|	hCG1995581, partial	Homo sapiens	187	3.32e-28	50	76
	LPVO02001143	20851	25956	gi|355557749|gb|EHH14529.1|	hypothetical protein EGK_00471, partial	Macaca mulatta	190	1.44e-17	50	76
	LPVO02000969	107744	108426	gi|344235036|gb|EGV91139.1|	hypothetical protein I79_026279	Cricetulus griseus	161	2.08e-12	50	76
	LPVO02000969	109730	113110	gi|344235036|gb|EGV91139.1|	hypothetical protein I79_026279	Cricetulus griseus	160	3.94e-11	50	76
	LPVO02002564	0	5480	gi|440887031|gb|ELR44519.1|	hypothetical protein M91_06753, partial	Bos mutus	160	5.53e-11	50	76
	KV784800	6614181	6618523	gi|119577101|gb|EAW56697.1|	hCG1997218	Homo sapiens	314	2.16e-31	79	75.9494
	KV784806	84241630	84250648	gi|355757172|gb|EHH60697.1|	hypothetical protein EGM_18538, partial	Macaca fascicularis	207	2.77e-22	54	75.9259
	KV784797	17549104	17554383	gi|93133150|gb|ABE99729.1|	BC-1514 protein-like	Homo sapiens	194	4.2e-16	54	75.9259
	KV784797	3077502	3080166	gi|119569304|gb|EAW48919.1|	hCG2028158, partial	Homo sapiens	192	1.12e-14	54	75.9259
	LPVO02000436	1384517	1385132	gi|355757172|gb|EHH60697.1|	hypothetical protein EGM_18538, partial	Macaca fascicularis	313	9.49e-35	87	75.8621
	LPVO02000500	0	1120	gi|344235046|gb|EGV91149.1|	hypothetical protein I79_026257	Cricetulus griseus	205	5.85e-18	58	75.8621
	LPVO02000489	0	757	gi|724952526|ref|XP_010352316.1|	PREDICTED: acyl-CoA-binding domain-containing protein 4 isoform X1	Rhinopithecus roxellana	235	2.58e-20	62	75.8065
	KV784764	1566633	1567018	gi|119578163|gb|EAW57759.1|	hCG2038827, partial	Homo sapiens	184	3.63e-15	62	75.8065
	LPVO02000685	67541	68423	gi|355568145|gb|EHH24426.1|	hypothetical protein EGK_08082, partial	Macaca mulatta	361	5.09e-41	99	75.7576
	LPVO02000258	1869152	1873601	gi|332210645|ref|XP_003254420.1|	PREDICTED: elongator complex protein 4 isoform X1	Nomascus leucogenys	246	5.24e-19	66	75.7576
	KV784724	51742086	51743014	gi|355786566|gb|EHH66749.1|	hypothetical protein EGM_03798, partial	Macaca fascicularis	283	1.53e-29	78	75.641
	KV784742	33602233	33602675	gi|351705053|gb|EHB07972.1|	Immunoglobulin G-binding protein A, partial	Heterocephalus glaber	177	2.5e-14	94	75.5319
	KV784719	10136064	10136380	gi|90084940|dbj|BAE91211.1|	unnamed protein product	Macaca fascicularis	194	6.77e-19	53	75.4717
	LPVO02002359	22036	22641	gi|119568970|gb|EAW48585.1|	arginyl-tRNA synthetase-like, isoform CRA_b, partial	Homo sapiens	180	3.8e-15	53	75.4717
	KV784734	25827821	25828094	gi|1331796535|gb|PNI56118.1|	PCCA isoform 5, partial	Pan troglodytes	196	1.57e-17	57	75.4386
	KV784806	55323744	55325013	gi|364964|prf||	1510254A L1 repetitive element ORF	Homo sapiens	250	2.34e-35	61	75.4098
	KV784762	2912474	2912938	gi|355744886|gb|EHH49511.1|	hypothetical protein EGM_00180, partial	Macaca fascicularis	231	7.36e-23	65	75.3846
	KV784807	51633579	51633789	gi|351714823|gb|EHB17742.1|	hypothetical protein GW7_18045, partial	Heterocephalus glaber	148	6.76e-11	65	75.3846
	LPVO02000761	221273	221791	gi|119571903|gb|EAW51518.1|	hCG2039129	Homo sapiens	282	9.29e-31	77	75.3247
	KV784805	16746301	16784192	gi|52000771|sp|P63133.1|	POK8_HUMAN RecName: Full=Endogenous retrovirus group K member 8 Pol protein	Homo sapiens	439	1.24e-66	101	75.2475
	LPVO02001062	96390	97545	gi|116283716|gb|AAH32807.1|	Unknown (protein for IMAGE:4480714), partial	Homo sapiens	185	1.92e-76	52	75
	KV784736	17878620	17888135	gi|225047|prf||	1207289A reverse transcriptase related protein	Homo sapiens	214	5.78e-73	52	75
	KV784731	18565775	18568607	gi|355752640|gb|EHH56760.1|	hypothetical protein EGM_06233, partial	Macaca fascicularis	465	1.04e-51	120	75
	KV784727	18323249	18325211	gi|1367314023|ref|XP_016812110.2|	protein GVQW1-like	Pan troglodytes	302	2e-29	84	75
	LPVO02001521	0	5112	gi|344235046|gb|EGV91149.1|	hypothetical protein I79_026257	Cricetulus griseus	215	2.17e-18	60	75
	KV784721	5215493	5215816	gi|355779976|gb|EHH64452.1|	hypothetical protein EGM_17660, partial	Macaca fascicularis	176	8.42e-16	56	75
	KV784730	6751362	6751671	gi|62088182|dbj|BAD92538.1|	SLC2A11 protein variant, partial	Homo sapiens	182	6.86e-15	52	75
	LPVO02000493	16567010	16570638	gi|332211397|ref|XP_003254806.1|	PREDICTED: cGMP-dependent 3',5'-cyclic phosphodiesterase	Nomascus leucogenys	197	1.11e-12	52	75
	KV784740	15562835	15563155	gi|7522108|pir||	T29097 pro-pol-dUTPase polyprotein - murine endogenous retrovirus ERV-L (fragment)	Mus musculus	176	1.58e-26	67	74.6269
	LPVO02002859	0	13431	gi|355751301|gb|EHH55556.1|	hypothetical protein EGM_04788, partial	Macaca fascicularis	185	9.31e-24	55	74.5455
	KV784726	15536420	15537479	gi|119589359|gb|EAW68953.1|	hCG1814039, partial	Homo sapiens	212	1.83e-18	55	74.5455
	KV784760	7631114	7634622	gi|1331796535|gb|PNI56118.1|	PCCA isoform 5, partial	Pan troglodytes	213	2.78e-16	55	74.5455
	KV784803	5515741	5518346	gi|119628013|gb|EAX07608.1|	hCG2038631, partial	Homo sapiens	204	3.87e-16	55	74.5455
	LPVO02000566	23409	23858	gi|34531922|dbj|BAC86261.1|	unnamed protein product	Homo sapiens	206	7.13e-19	51	74.5098
	KV784734	82726522	82726819	gi|1185542372|ref|NP_001337741.1|	uncharacterized protein LOC105372978	Homo sapiens	191	1.22e-17	51	74.5098
	LPVO02000600	501	2153	gi|1370467414|ref|XP_024305863.1|	retinal dehydrogenase 2 isoform X1	Homo sapiens	177	2.15e-15	51	74.5098
	KV784762	2913218	2914291	gi|931610788|ref|XP_014198819.1|	LOW QUALITY PROTEIN: uncharacterized protein LOC103785422	Pan paniscus	184	3.24e-13	51	74.5098
	LPVO02000177	6196034	6196339	gi|62088182|dbj|BAD92538.1|	SLC2A11 protein variant, partial	Homo sapiens	169	5.37e-13	51	74.5098
	KV784772	13308114	13308486	gi|1331796535|gb|PNI56118.1|	PCCA isoform 5, partial	Pan troglodytes	259	3.12e-26	66	74.2424
	KV784726	9049712	9056232	gi|119577101|gb|EAW56697.1|	hCG1997218	Homo sapiens	368	2.05e-38	97	74.2268
	LPVO02002518	17477	19741	gi|221042422|dbj|BAH12888.1|	unnamed protein product	Homo sapiens	230	7.38e-70	62	74.1935
	KV784806	87251333	87254728	gi|351710089|gb|EHB13008.1|	Immunoglobulin G-binding protein A, partial	Heterocephalus glaber	279	2.86e-25	155	74.1935
	KV784762	2268459	2268770	gi|355568145|gb|EHH24426.1|	hypothetical protein EGK_08082, partial	Macaca mulatta	189	1.48e-17	54	74.0741
	KV784810	10975622	10976805	gi|2226004|gb|AAB61714.1|	putative transposase	Homo sapiens	357	3.75e-78	127	74.0157
	KV784805	24440449	24444793	gi|355567321|gb|EHH23662.1|	hypothetical protein EGK_07177, partial	Macaca mulatta	196	1.63e-27	50	74
	KV784762	3781512	3782520	gi|795252397|ref|XP_011855036.1|	PREDICTED: LOW QUALITY PROTEIN: protein GVQW1-like, partial	Mandrillus leucophaeus	177	1.59e-19	50	74
	LPVO02000943	4508	4798	gi|1475928886|ref|NP_001352696.1|	lethal(3)malignant brain tumor-like protein 4 isoform 4	Homo sapiens	179	2.23e-14	50	74
	LPVO02000180	13854572	13855946	gi|126296|sp|P08548.1|	LIN1_NYCCO RecName: Full=LINE-1 reverse transcriptase homolog	Nycticebus coucang	278	1.78e-28	69	73.913
	KV784762	8725572	8725888	gi|675728023|ref|XP_008965436.1|	protein FAM122C isoform X5	Pan paniscus	199	1.06e-18	61	73.7705
	KV784760	6325413	6329757	gi|355557521|gb|EHH14301.1|	hypothetical protein EGK_00200, partial	Macaca mulatta	274	2.95e-26	76	73.6842
	KV784719	71328330	71332353	gi|14189960|gb|AAK55521.1|	AF305818_1 PRO0764	Homo sapiens	189	4.51e-14	53	73.5849
	LPVO02000186	4504417	4505204	gi|4959382|gb|AAD34324.1|	env protein	Homo sapiens	213	7.77e-17	68	73.5294
	KV784801	10233637	10237080	gi|355751479|gb|EHH55734.1|	hypothetical protein EGM_04997, partial	Macaca fascicularis	361	8.93e-38	98	73.4694
	KV784773	242663	244394	gi|7770139|gb|AAF69605.1|	AF119917_13 PRO1722	Homo sapiens	336	8.35e-35	94	73.4043
	KV784726	35169337	35170130	gi|355566986|gb|EHH23365.1|	hypothetical protein EGK_06818, partial	Macaca mulatta	299	1.37e-31	75	73.3333
	KV784724	3564396	3564694	gi|982268137|ref|XP_015311424.1|	PREDICTED: putative uncharacterized protein FLJ46204, partial	Macaca fascicularis	147	5.43e-11	75	73.3333
	LPVO02000134	63395	68556	gi|119568399|gb|EAW48014.1|	hCG2030582	Homo sapiens	308	1.86e-30	86	73.2558
	KV784751	4790115	4792098	gi|355752365|gb|EHH56485.1|	hypothetical protein EGM_05903, partial	Macaca fascicularis	291	1.68e-28	71	73.2394
	KV784749	3010724	3011139	gi|90084499|dbj|BAE91091.1|	unnamed protein product	Macaca fascicularis	199	1.19e-18	56	73.2143
	KV784753	22918509	22919265	gi|1331796535|gb|PNI56118.1|	PCCA isoform 5, partial	Pan troglodytes	243	3e-22	67	73.1343
	KV784730	40658311	40660020	gi|355709996|gb|EHH31460.1|	hypothetical protein EGK_12542, partial	Macaca mulatta	307	4.52e-31	93	73.1183
	KV784719	62452273	62452664	gi|351705053|gb|EHB07972.1|	Immunoglobulin G-binding protein A, partial	Heterocephalus glaber	152	6.42e-11	93	73.1183
	KV784807	20239313	20240202	gi|21311563|gb|AAM46782.1|	hepatocellular carcinoma-associated antigen HCA25a	Homo sapiens	285	7.45e-29	119	73.1092
	KV784767	5178901	5179366	gi|1475928886|ref|NP_001352696.1|	lethal(3)malignant brain tumor-like protein 4 isoform 4	Homo sapiens	187	1.47e-14	52	73.0769
	KV784773	9802117	9803065	gi|1367166145|ref|XP_024204200.1|	regulator of nonsense transcripts 3A isoform X7	Pan troglodytes	174	4.88e-12	52	73.0769
	KV784724	4420422	4420768	gi|440894112|gb|ELR46657.1|	hypothetical protein M91_04358, partial	Bos mutus	226	4.01e-23	89	73.0337
	KV784763	2349472	2349760	gi|1595718561|ref|XP_028351574.1|	non-classical arabinogalactan protein 31-like, partial	Physeter catodon	242	9.55e-25	85	72.9412
	KV784723	218030	218354	gi|351704763|gb|EHB07682.1|	Immunoglobulin G-binding protein A, partial	Heterocephalus glaber	157	6.02e-12	85	72.9412
	LPVO02000352	245434	246894	gi|355757588|gb|EHH61113.1|	hypothetical protein EGM_19048, partial	Macaca fascicularis	691	1.09e-86	180	72.7778
	LPVO02000991	53737	54567	gi|355564236|gb|EHH20736.1|	hypothetical protein EGK_03652, partial	Macaca mulatta	202	8.82e-26	55	72.7273
	KV784762	918698	919025	gi|119588610|gb|EAW68204.1|	hCG2033532	Homo sapiens	221	3.4e-22	55	72.7273
	KV784734	77101351	77102330	gi|635127927|ref|XP_007985368.1|	PREDICTED: uncharacterized protein LOC103229289	Chlorocebus sabaeus	185	1.67e-21	55	72.7273
	KV784732	13394795	13395304	gi|119577496|gb|EAW57092.1|	hCG1995581, partial	Homo sapiens	222	2.59e-20	66	72.7273
	LPVO02002041	27756	29441	gi|724952526|ref|XP_010352316.1|	PREDICTED: acyl-CoA-binding domain-containing protein 4 isoform X1	Rhinopithecus roxellana	214	4.13e-18	55	72.7273
	LPVO02000493	11984335	11985062	gi|149026199|gb|EDL82442.1|	rCG63049	Rattus norvegicus	262	6.86e-26	117	72.6496
	KV784753	26756541	26756986	gi|351695329|gb|EHA98247.1|	Immunoglobulin G-binding protein A, partial	Heterocephalus glaber	157	9.37e-12	106	72.6415
	KV784805	16744760	16745976	gi|90081254|dbj|BAE90107.1|	unnamed protein product	Macaca fascicularis	245	4.75e-23	62	72.5806
	LPVO02000951	75501	76009	gi|1370509148|ref|XP_024302374.1|	uncharacterized protein C9orf85-like, partial	Homo sapiens	202	5.78e-19	62	72.5806
	KV784802	66813161	66813458	gi|119604579|gb|EAW84173.1|	hCG2002514	Homo sapiens	176	1.64e-15	62	72.5806
	KV784742	1317936	1318462	gi|440902343|gb|ELR53142.1|	hypothetical protein M91_08612, partial	Bos mutus	429	1.56e-50	175	72.5714
	KV784720	46845633	46847325	gi|90079625|dbj|BAE89492.1|	unnamed protein product	Macaca fascicularis	165	7.65e-12	51	72.549
	KV784719	95130329	95130776	gi|1348489874|ref|XP_023983025.1|	non-classical arabinogalactan protein 31-like, partial	Physeter catodon	164	1.18e-11	69	72.4638
	KV784806	85206663	85211126	gi|355561052|gb|EHH17738.1|	hypothetical protein EGK_14200, partial	Macaca mulatta	212	4.57e-18	58	72.4138
	KV784734	85742034	85743865	gi|440902701|gb|ELR53459.1|	hypothetical protein M91_07161, partial	Bos mutus	202	1.12e-16	94	72.3404
	LPVO02000814	39417	39873	gi|10834648|gb|AAG23754.1|	AF258551_1 PP1597	Homo sapiens	177	4.34e-15	65	72.3077
	LPVO02000193	2336740	2337407	gi|355784693|gb|EHH65544.1|	hypothetical protein EGM_02322, partial	Macaca fascicularis	190	9.75e-23	54	72.2222
	KV784734	82720854	82721169	gi|21104464|dbj|BAB93502.1|	OK/SW-CL.41	Homo sapiens	203	1.22e-19	54	72.2222
	KV784757	1165054	1165327	gi|125858428|emb|CAM34545.1|	autogenous vein graft remodeling associated protein 8	Homo sapiens	171	2.46e-13	54	72.2222
	KV784747	8880072	8880705	gi|33187754|gb|AAP97731.1|	hypothetical protein precursor	Homo sapiens	166	6.78e-13	54	72.2222
	LPVO02000992	111848	113396	gi|440905360|gb|ELR55746.1|	hypothetical protein M91_14620	Bos mutus	688	9.23e-141	187	72.1925
	KV784802	29802949	29803201	gi|351699352|gb|EHB02271.1|	Immunoglobulin G-binding protein A	Heterocephalus glaber	156	1.17e-11	86	72.093
	KV784732	2838277	2839218	gi|355565655|gb|EHH22084.1|	hypothetical protein EGK_05279, partial	Macaca mulatta	239	2.99e-22	68	72.0588
	KV784754	35170319	35170601	gi|440894112|gb|ELR46657.1|	hypothetical protein M91_04358, partial	Bos mutus	192	2.82e-18	93	72.043
	KV784726	27276632	27276973	gi|355560594|gb|EHH17280.1|	hypothetical protein EGK_13646, partial	Macaca mulatta	193	2.13e-17	50	72
	KV784732	18389666	18390055	gi|355563335|gb|EHH19897.1|	hypothetical protein EGK_02637, partial	Macaca mulatta	167	2.32e-14	50	72
	LPVO02001527	0	16658	gi|344235036|gb|EGV91139.1|	hypothetical protein I79_026279	Cricetulus griseus	177	1.05e-12	50	72
	LPVO02001193	40693	42157	gi|355784693|gb|EHH65544.1|	hypothetical protein EGM_02322, partial	Macaca fascicularis	308	1.25e-30	89	71.9101
	KV784807	20274060	20279798	gi|440906860|gb|ELR57077.1|	hypothetical protein M91_12176, partial	Bos mutus	236	3.37e-17	64	71.875
	LPVO02000710	6653	8395	gi|45504414|emb|CAF04484.1|	unnamed protein product	Homo sapiens	244	2.63e-19	71	71.831
	LPVO02002512	18196	19237	gi|1335205|emb|CAA36480.1|	unnamed protein product	Homo sapiens	186	1.05e-12	53	71.6981
	KV784753	4208838	4209338	gi|351710089|gb|EHB13008.1|	Immunoglobulin G-binding protein A, partial	Heterocephalus glaber	179	3.6e-14	162	71.6049
	KV784727	19361300	19367391	gi|119606346|gb|EAW85940.1|	hCG2040465, partial	Homo sapiens	222	8.26e-19	63	71.4286
	LPVO02000576	1242209	1243780	gi|90077622|dbj|BAE88491.1|	unnamed protein product	Macaca fascicularis	210	1.26e-18	63	71.4286
	LPVO02001496	0	1470	gi|67970573|dbj|BAE01629.1|	unnamed protein product	Macaca fascicularis	203	2.22e-16	56	71.4286
	KV784736	4414087	4420667	gi|1044449621|ref|XP_017376049.1|	PREDICTED: uncharacterized protein LOC108297879 isoform X2	Cebus capucinus imitator	190	2.48e-13	56	71.4286
	KV784741	61300872	61301254	gi|351705053|gb|EHB07972.1|	Immunoglobulin G-binding protein A, partial	Heterocephalus glaber	152	5.93e-11	91	71.4286
	LPVO02000825	6944	16997	gi|74710112|sp|Q6RFH8.1|	DUX4C_HUMAN RecName: Full=Double homeobox protein 4C	Homo sapiens	166	1.96e-40	59	71.1864
	LPVO02000181	276562	276859	gi|355568145|gb|EHH24426.1|	hypothetical protein EGK_08082, partial	Macaca mulatta	158	5.03e-13	52	71.1538
	LPVO02002036	22771	24503	gi|355779976|gb|EHH64452.1|	hypothetical protein EGM_17660, partial	Macaca fascicularis	161	3.13e-11	52	71.1538
	KV784736	7678460	7678972	gi|351712333|gb|EHB15252.1|	Immunoglobulin G-binding protein A, partial	Heterocephalus glaber	186	2.26e-15	142	71.1268
	KV784724	89804534	89807243	gi|440906860|gb|ELR57077.1|	hypothetical protein M91_12176, partial	Bos mutus	322	1.59e-64	90	71.1111
	KV784804	6581990	6584431	gi|119583350|gb|EAW62946.1|	hCG2038800, partial	Homo sapiens	309	7.77e-35	86	70.9302
	KV784738	3381569	3381869	gi|355558358|gb|EHH15138.1|	hypothetical protein EGK_01187, partial	Macaca mulatta	148	1.92e-17	55	70.9091
	KV784765	3612152	3614654	gi|724952526|ref|XP_010352316.1|	PREDICTED: acyl-CoA-binding domain-containing protein 4 isoform X1	Rhinopithecus roxellana	199	6.62e-14	65	70.7692
	LPV702000576	113905	114228	gi|1335205|emb|CAA36480.1|	unnamed protein product	Homo sapiens	351	1.57e-37	99	70.7071
	LPVO02000894	136904	137273	gi|46094758|gb|AAS79823.1|	putative exonuclease	Homo sapiens	266	8.17e-28	75	70.6667
	LPVO02001658	0	5254	gi|795269991|ref|XP_011812390.1|	PREDICTED: LOW QUALITY PROTEIN: protein GVQW1-like, partial	Colobus angolensis palliatus	252	2.58e-22	75	70.6667
	KV784769	10220467	10221075	gi|119570211|gb|EAW49826.1|	hCG2024531	Homo sapiens	190	2.46e-16	75	70.6667
	KV784763	646835	647540	gi|149026199|gb|EDL82442.1|	rCG63049	Rattus norvegicus	203	2.71e-17	92	70.6522
	LPVO02000176	18383715	18387835	gi|119581414|gb|EAW61010.1|	hCG2038998, partial	Homo sapiens	235	9.65e-21	68	70.5882
	KV784732	9892204	9892572	gi|1219862444|ref|NP_001340733.1|	Krueppel-related zinc finger protein 1 isoform l	Homo sapiens	167	9.86e-15	51	70.5882
	LPVO02000569	18302	24261	gi|1034152519|ref|XP_016806199.1|	tigger transposable element-derived protein 1	Pan troglodytes	430	4.56e-88	129	70.5426
	LPVO02000140	366103	367009	gi|355704693|gb|EHH30618.1|	hypothetical protein EGK_20358, partial	Macaca mulatta	205	2.69e-18	61	70.4918
	LPVO02000148	1004036	1015216	gi|106322|pir||	B34087 hypothetical protein (L1H 3' region)	Homo sapiens	304	1.35e-24	88	70.4545
	KV784773	3709810	3710889	gi|351713033|gb|EHB15952.1|	hypothetical protein GW7_19510, partial	Heterocephalus glaber	305	4.07e-31	135	70.3704
	KV784766	691161	691672	gi|440896903|gb|ELR48704.1|	hypothetical protein M91_18454, partial	Bos mutus	345	2.74e-38	175	70.2857
	KV784726	22842207	22842685	gi|1034132506|ref|XP_016791643.1|	carcinoembryonic antigen-related cell adhesion molecule 19 isoform X4	Pan troglodytes	231	3.5e-21	74	70.2703
	KV784763	3202248	3202505	gi|440896903|gb|ELR48704.1|	hypothetical protein M91_18454, partial	Bos mutus	205	9.28e-19	84	70.2381
	LPVO02000685	76243	77170	gi|119587134|gb|EAW66730.1|	hCG1798187, partial	Homo sapiens	254	6e-25	87	70.1149
	KV7.4741	61300872	61301254	gi|351707808|gb|EHB10727.1|	S-antigen protein, partial	Heterocephalus glaber	204	8.29e-18	127	70.0787
	KV784754	29300420	29300626	gi|351714823|gb|EHB17742.1|	hypothetical protein GW7_18045, partial	Heterocephalus glaber	169	5.78e-14	60	70

## Sheet: Supplementary_Table_S4
Supplementary Table S4. Average mapping quality and average depth of mapped reads on GRCh38 and AK1
		Mapped reads on GRCh38	Remapped reads on putative missing regions of AK1
	Average mapping quality (MAQ)	30.8	37.6
	Average depth (>=5 reads by position)	X56.23	X42.32
	Average depth (>=10 reads by position)	X56.39	X56.54
	*Average depth(>=5 reads by position) = (total read depth of regions having >=5 reads) / (length of regions having >=5 reads) *100
	*Average depth(>=10 reads by position) = (total read depth of regions having >=10 reads) /(length of regions having >=10 reads) *100

## Sheet: Supplementary_Table_S5
Supplementary Table S5. The distribution of repetitive sequences on reference genome(GRCh38) and sequencing reads from 14 samples by Repeat masker. Mean% (SD)
			GRCh38 reference genome (hs38d1+hla sequence)	Unmapped Reads of 14 samples
	SINE	All	11.75	1.92 (1.44)
		ALUs	9.73	1.82 (1.38)
		MIRs	2	0.11 (0.06)
	LINE	All	18.31	4.43 (1.82)
		LINE1	15.49	4.34 (1.76)
		LINE2	2.52	0.08 (0.05)
		L3/CR1	0.23	0.01 (0.01)
	LTR	All	7.84	1.70 (0.79)
		ERVL	1.59	0.21 (0.11)
		ERVL-MaLRs	3.18	0.63 (0.31)
		ERV-class I	2.67	0.72 (0.32)
		ERV-class II	0.3	0.14 (0.05)
	DNA	All	2.82	0.42 (0.21)
		hAT-Charlie	1.19	0.13 (0.08)
		TcMar-Tigger	1.07	0.24 (0.10)
	Unclassified		0.2	0.27 (0.17)
	Small RNA		0.14	0.1 (0.05)
	Satellites		2.15	4.98 (4.99)
	Simple repeats		1.25	3.43 (3.03)
	Low complexity		0.21	1.98 (1.68)
	SINE = Short interspersed nuclear elements
	MIR = Mammalian-wide interspersed repeats.
	LINE = Long interspersed nuclear elements
	LTR = Long terminal repeat
	ERVL = Endogenous retrovirus-L
	ERVL-MaLRs = Endogenous retrovirus-L-Mammalian apparent LTR Retrotransposons
	ERV = Endogenous retroviruses

## Sheet: Supplementary_Table_S6
Supplementary Table S6. The breadth of coverage and read counts by groups of AK1
	AK1 scaffold	Total size of Scaffolds (kb)	Breadth of re-alignment* (kb, coverage* %)	Average read count* per individual
	Group
	Group1	2697318	3,795 (0.14)	58340
	Group2	165879	860 (0.52)	7499
	Group3	41011	646 (1.58)	5931
	Total	2904208	5,303 (0.18)	71771
	*The breath of coverage (%)= (Breadth of re-alignment / Total size of scaffold )*100,
	*Average read count = Sum read counts / a number of samples

## Sheet: Supplementary_Table_S7
Supplementary Table S7. The 110 regions not on GRCh38 reference of Group 1, 2, and 3, including the regions with more than ten reads of more than two samples and the 64 similar sequences of 110 on BLASTn search
	Group	Scaffold	Start	End	AFR	EAS	EUR	ID	Title	Species	Score	E-value	Identity(%)	Align_length	Covering	Ref
	group1	KV784719.1	30209877	30211073	3.97	2.98	2.11	gi|1149048289|gb|KY503317.1|	Homo sapiens clone 099F breakpoint junction genomic sequence	Homo sapiens	2387	0	99.9164	1196	100	Kehr et al. 2017
		KV784719.1	79001435	79003312	3.74	2.7	1.79
		KV784719.1	93450257	93457305	4.58	4.41	3.44
		KV784719.1	93468677	93473936	4.57	4.71	3.79
		KV784720.1	27885478	27886242	3.4	2.77	1.3	gi|1444895772|gb|MH534279.1|	Homo sapiens chr4:79783587-79783591 non-reference unique insertion sequence	Homo sapiens	1521	0	99.8693	765	100.131	Wong et al. 2018
		KV784723.1	8349058	8350242	2.24	4.11	2.69	gi|1444895845|gb|MH534352.1|	Homo sapiens chr4:181368160-181368169 non-reference unique insertion sequence	Homo sapiens	2363	0	99.9155	1184	100	Wong et al. 2018
		KV784723.1	10287878	10288705	2.13	3.92	3.08	gi|1149050568|gb|KY505596.1|	Homo sapiens clone 2091 breakpoint junction genomic sequence	Homo sapiens	1654	0	100	827	100	Kehr et al. 2017
		KV784723.1	29721947	29722858	1.4	0	1.76	gi|1444895820|gb|MH534327.1|	Homo sapiens chr4:160015467-160015475 non-reference unique insertion sequence	Homo sapiens	1822	0	100	911	100	Wong et al. 2018
		KV784723.1	34400553	34401454	2.5	3.43	1.9	gi|1444895813|gb|MH534320.1|	Homo sapiens chr4:155349306-155349248 non-reference unique insertion sequence	Homo sapiens	1686	0	100	843	93.5627	Wong et al. 2018
		KV784724.1	45194420	45194971	2.38	0.05	0.28	gi|1444895632|gb|MH534139.1|	Homo sapiens chr3:45133491-45133740 non-reference unique insertion sequence	Homo sapiens	1102	0	100	551	100	Wong et al. 2018
		KV784725.1	1338204	1338992	0.99	0.99	0	gi|1444895063|gb|MH533570.1|	Homo sapiens chr15:33894781-33894683 non-reference unique insertion sequence	Homo sapiens	1298	0	100	649	82.3604	Wong et al. 2018
		KV784726.1	9049712	9056232	2.31	0.27	0	gi|1444896040|gb|MH534547.1|	Homo sapiens chr7:9051188-9051328 non-reference unique insertion sequence	Homo sapiens	12951	0	99.6329	6537	100.261	Wong et al. 2018
		KV784726.1	31660959	31661535	1.99	0.46	0	gi|1444896055|gb|MH534562.1|	Homo sapiens chr7:31657166-31657167 non-reference unique insertion sequence	Homo sapiens	1152	0	100	576	100	Wong et al. 2018
		KV784727.1	1910039	1911015	1.97	0.74	0	gi|1444895415|gb|MH533922.1|	Homo sapiens chr2:128082412-128082368 non-reference unique insertion sequence	Homo sapiens	1844	0	99.5717	934	95.6967	Wong et al. 2018
		KV784727.1	2800890	2801225	0.99	0.99	0	gi|1444895413|gb|MH533920.1|	Homo sapiens chr2:127192753-127192757 non-reference unique insertion sequence	Homo sapiens	670	6.15e-170	100	335	100	Wong et al. 2018
		KV784727.1	18558006	18558391	2.46	0.67	0.79
		KV784727.1	18559929	18560255	0.98	1.02	0.35
		KV784728.1	32362110	32362747	0.96	0	0.96
		KV784730.1	25575121	25576012	0.94	0	0.94
		KV784730.1	35420749	35420904	0.96	0	0.96
		KV784731.1	15610446	15612082	4.55	4.51	3.7	gi|1395189198|gb|AC277922.1|	Homo sapiens chromosome 5 clone CH17-423E10, complete sequence	Homo sapiens	3267	0	99.9389	1636	100
		KV784734.1	23227641	23232362	0	2.39	0.94	gi|1444894887|gb|MH533394.1|	Homo sapiens chr12:61061267-61061266 non-reference unique insertion sequence	Homo sapiens	9440	0	100	4720	99.9788	Wong et al. 2018
		KV784734.1	77101351	77102330	0.83	0.83	0	gi|1444894916|gb|MH533423.1|	Homo sapiens chr12:114828447-114828445 non-reference unique insertion sequence	Homo sapiens	1932	0	99.5906	977	99.7957	Wong et al. 2018
		KV784736.1	6179367	6184327	4.48	4.8	3.34	gi|671686054|emb|AL512455.8|	Human DNA sequence from clone RP11-380E6 on chromosome 6, complete sequence	Homo sapiens	9920	0	100	4960	100
		KV784736.1	18432910	18435802	4.37	4.37	3.5	gi|157385269|gb|AC206742.4|	Homo sapiens FOSMID clone ABC9-41243500D16 from chromosome 6, complete sequence	Homo sapiens	5784	0	100	2892	100
		KV784737.1	881299	882209	0.95	0.95	0
		KV784738.1	33431793	33434575	1.56	1.24	1.43
		KV784741.1	24128831	24129687	1.86	1.04	0.2
		KV784741.1	81737080	81738171	0.89	0	0.89
		KV784742.1	40854245	40854927	1.6	0.92	1	gi|1149051568|gb|KY506596.1|	Homo sapiens clone 3091 breakpoint junction genomic sequence	Homo sapiens	1359	0	99.8534	682	100	Kehr et al. 2017
		KV784747.1	1225640	1227675	3.85	3.91	2.35	gi|1444895954|gb|MH534461.1|	Homo sapiens chr6:28176186-28176185 non-reference unique insertion sequence	Homo sapiens	4068	0	100	2034	99.9509	Wong et al. 2018
		KV784747.1	17495881	17496490	2.81	0.42	0.11	gi|1353793181|gb|CP027091.1|	Bos mutus isolate yakQH1 chromosome 23	Bos mutus	285	7.01e-65	70.0508	591	97.0443
		KV784754.1	50233885	50235842	4.57	4.49	3.56	gi|1444896213|gb|MH534720.1|	Homo sapiens chr8:136026912-136026908 non-reference unique insertion sequence	Homo sapiens	3879	0	99.744	1953	99.7956	Wong et al. 2018
		KV784754.1	57453598	57455146	1.93	1.16	0.53
		KV784756.1	22164261	22164870	1.94	0	0.34	gi|1444895665|gb|MH534172.1|	Homo sapiens chr3:103593531-103593528 non-reference unique insertion sequence	Homo sapiens	1212	0	100	606	99.5074	Wong et al. 2018
		KV784757.1	31404118	31407278	0.99	0.5	0.85
		KV784760.1	7628417	7628679	0.99	0	0.99
		KV784760.1	12907992	12909035	0.98	0.46	0.52
		KV784761.1	2374584	2375127	1.21	1.86	1.43	gi|1149048279|gb|KY503307.1|	Homo sapiens clone 089F breakpoint junction genomic sequence	Homo sapiens	1076	0	99.6317	543	100	Kehr et al. 2017
		KV784762.1	644258	644871	0.98	0.86	0.93
		KV784762.1	646383	646607	3.35	2.69	1.41
		KV784762.1	941858	944985	4.53	4.47	3.54	gi|1142969548|gb|KY429348.1|	Homo sapiens clone CHM1_19_1162229_1162230 genomic sequence	Homo sapiens	6028	0	99.036	3112	99.5203	Kehr et al. 2017
		KV784768.1	3651009	3659687	0	1.05	1.16
		KV784772.1	6472482	6482727	1.99	0.5	0	gi|164607370|gb|AC193179.2|	Pan troglodytes BAC clone CH251-322A3 from chromosome x, complete sequence	Pan troglodytes	17686	0	98.9552	9093	88.7555
		KV784772.1	15341131	15341705	1.73	1.7	0	gi|1444896333|gb|MH534840.1|	Homo sapiens chrX:99134437-99134468 non-reference unique insertion sequence	Homo sapiens	1148	0	100	574	100	Wong et al. 2018
		KV784773.1	40559	40646	1.82	0	0
		KV784774.1	385408	388147	1.42	2.51	1.84
		KV784780.1	1170968	1171114	2.86	0.59	0
		KV784797.1	27752714	27755221	3.36	2.92	2.69	gi|1444894579|gb|MH533086.1|	Homo sapiens chr1:93876121-93876139 non-reference unique insertion sequence	Homo sapiens	4968	0	99.681	2508	100.04	Wong et al. 2018
		KV784800.1	9712941	9714910	0.98	0.96	0.94
		KV784800.1	13617320	13618083	4.13	3.45	1.44	gi|1149049429|gb|KY504457.1|	Homo sapiens clone 0952 breakpoint junction genomic sequence	Homo sapiens	1506	0	100	753	98.6894	Kehr et al. 2017
		KV784802.1	1344895	1349218	0.75	0	0.75
		KV784803.1	15594781	15596171	1.94	4.42	1.59	gi|1444895039|gb|MH533546.1|	Homo sapiens chr14:88711382-88711377 non-reference unique insertion sequence	Homo sapiens	2763	0	99.9278	1386	99.7122	Wong et al. 2018
		KV784803.1	21187527	21189031	4.41	2.31	2.26	gi|1444895031|gb|MH533538.1|	Homo sapiens chr14:83120833-83120831 non-reference unique insertion sequence	Homo sapiens	3004	0	100	1502	99.867	Wong et al. 2018
		KV784803.1	82104835	82105368	0.29	1.17	0.75	gi|1444894995|gb|MH533502.1|	Homo sapiens chr14:22306949-22306946 non-reference unique insertion sequence	Homo sapiens	1060	0	100	530	99.4371	Wong et al. 2018
		KV784804.1	4078651	4079471	2.28	1.69	0.42	gi|1444895204|gb|MH533711.1|	Homo sapiens chr17:40523190-40523190 non-reference unique insertion sequence	Homo sapiens	1640	0	100	820	100	Wong et al. 2018
		KV784805.1	20610925	20611477	2.31	0	0.17	gi|1444896179|gb|MH534686.1|	Homo sapiens chr8:65040539-65040543 non-reference unique insertion sequence	Homo sapiens	1104	0	100	552	100	Wong et al. 2018
		KV784805.1	32075963	32076918	0.86	0.86	0
		KV784805.1	52976540	52978099	1.39	1	0.05	gi|1444896160|gb|MH534667.1|	Homo sapiens chr8:30740468-30740442 non-reference unique insertion sequence	Homo sapiens	2989	0	98.8304	1539	98.7171	Wong et al. 2018
		KV784805.1	56280501	56281043	1.93	0	0	gi|1444896155|gb|MH534662.1|	Homo sapiens chr8:27438465-27438463 non-reference unique insertion sequence	Homo sapiens	1080	0	100	540	99.631	Wong et al. 2018
		KV784806.1	2835010	2835679	1	1	0	gi|1149050196|gb|KY505224.1|	Homo sapiens clone 1719 breakpoint junction genomic sequence	Homo sapiens	1338	0	100	669	100	Kehr et al. 2017
		KV784806.1	31982729	31985575	0.5	0	0.5
		KV784806.1	65330230	65332390	4.87	4.66	3.67	gi|272991732|gb|GU267905.1|	Homo sapiens contig freeze2_3024 genomic sequence	Homo sapiens	3828	0	100	1914	88.6111
		KV784806.1	77428763	77428904	0.97	1.58	0.76
		KV784806.1	82987348	82989812	0.99	0.39	0.74
		KV784811.1	3732844	3735258	4.36	4.5	3.25	gi|1444896080|gb|MH534587.1|	Homo sapiens chr7:68761514-68761512 non-reference unique insertion sequence	Homo sapiens	4802	0	99.8342	2413	99.9586	Wong et al. 2018
		LPVO02000023.1	26736264	26738235	1.78	0	0
		LPVO02000045.1	5682802	5683381	0.94	0.94	0	gi|1444894780|gb|MH533287.1|	Homo sapiens chr11:42959928-42959928 non-reference unique insertion sequence	Homo sapiens	1129	0	99.1364	579	100	Wong et al. 2018
		LPVO02000140.1	366103	367210	0.97	0.97	0	gi|1149049876|gb|KY504904.1|	Homo sapiens clone 1399 breakpoint junction genomic sequence	Homo sapiens	1956	0	99.5951	988	89.2502	Kehr et al. 2017
		LPVO02000140.1	1171059	1172590	0.97	0	0.97	gi|157694627|gb|AC192208.3|	Pan troglodytes BAC clone CH251-8K13 from chromosome 14, complete sequence	Pan troglodytes	647	9.66e-163	70.2894	1555	101.568
		LPVO02000186.1	2130776	2133273	1.1	2.71	1.26	gi|1444895660|gb|MH534167.1|	Homo sapiens chr3:95825553-95825556 non-reference unique insertion sequence	Homo sapiens	4994	0	100	2497	100	Wong et al. 2018
		LPVO02000190.1	4768875	4770445	0.94	0	0.94
		LPVO02000190.1	6164420	6164742	0.5	0	0.5
		LPVO02000191.1	8716004	8716719	2.88	2.34	1.8
		LPVO02000230.1	3020481	3020803	2.81	1.53	1
		LPVO02000231.1	510488	533621	0.98	0	0.98
		LPVO02000257.1	880951	885107	0.97	0	0.97
		LPVO02000351.1	4447475	4449128	2.22	0.7	0.15
		LPVO02000423.1	11658344	11659150	3.83	2.59	1.74	gi|1149048356|gb|KY503384.1|	Homo sapiens clone 162F breakpoint junction genomic sequence	Homo sapiens	1452	0	98.5372	752	93.3002	Kehr et al. 2017
		LPVO02000423.1	13810934	13811513	2.7	1.7	0	gi|1444894825|gb|MH533332.1|	Homo sapiens chr11:104078567-104078909 non-reference unique insertion sequence	Homo sapiens	1156	0	100	578	99.8273	Wong et al. 2018
		LPVO02000492.1	16244000	16246658	0.97	0	0.97
		LPVO02000493.1	1700956	1701530	0.99	0.99	0	gi|1444894812|gb|MH533319.1|	Homo sapiens chr11:87455440-87455447 non-reference unique insertion sequence	Homo sapiens	1143	0	99.8258	574	100	Wong et al. 2018
		LPVO02000493.1	6515210	6515927	0.88	1.96	1.31	gi|1444894805|gb|MH533312.1|	Homo sapiens chr11:82643721-82643728 non-reference unique insertion sequence	Homo sapiens	1153	0	99.1568	593	82.7057	Wong et al. 2018
		LPVO02000621.1	1215578	1217611	1.86	1.25	1.21	gi|1142969735|gb|KY429535.1|	Homo sapiens clone CHM1_X_2238509_2238510 genomic sequence	Homo sapiens	3747	0	98.4477	1997	98.2292	Fan et al. 2017
		LPVO02000621.1	1219247	1220501	1.38	0	0.98	gi|1142969735|gb|KY429535.1|	Homo sapiens clone CHM1_X_2238509_2238510 genomic sequence	Homo sapiens	2034	0	94.1222	1293	103.11	Fan et al. 2017
		LPVO02000630.1	917544	920306	0.94	0	0.94
	group2	KV784740.1	20117326	20118654	1.04	0.34	0.99
		KV784740.1	23347990	23348752	2.29	0.64	0.06
		KV784740.1	49263424	49264109	2.24	4.15	1.98
		KV784763.1	490557	494476	2.85	3.23	2.08
		LPVO02000148.1	1228733	1229240	0.97	0	0.97
		LPVO02000185.1	2178029	2179621	2.69	0.98	0.56
		LPVO02000309.1	280240	281953	1.5	0.99	1.23
		LPVO02000309.1	282973	283267	0.94	0	0.94
		LPVO02000618.1	2277807	2277891	0.99	0.99	0
		LPVO02000673.1	660	1022	0.95	0	0.95
		LPVO02000673.1	2130	2541	1.24	1.28	0.98
		LPVO02000674.1	885	923	0.78	0.5	0.97
	group3	LPVO02001414.1	24394	28402	0.9	0	0.9
		LPVO02001464.1	36803	40809	0	0	1.75
		LPVO02001464.1	39636	43644	0.9	0	0.9
		LPVO02001567.1	1888	5889	0.67	0	0.67
		LPVO02001985.1	11729	16962	0.89	1.09	0
		LPVO02002168.1	14010	19178	0.99	0	1.8
		LPVO02002189.1	0	5126	1.28	1.71	0
		LPVO02002189.1	15811	20606	1.8	1.29	0.2
		LPVO02002189.1	23010	27010	0.5	0.5	0
		LPVO02002730.1	3065	7091	0.96	0.96	0
		LPVO02002730.1	5918	10156	3.81	2.65	2.07
		LPVO02002730.1	10110	15002	4.17	1.28	0.46

## Sheet: Supplementary_Table_S8
Supplementary Table S8. The putative proteins of translated BLAST search on the 25 of 110 regions on Group 1, 2, and 3, where more than ten reads are mapped in more than two samples
	Group	Scaffold	Start	End	ID	Putative protein	Species	Score	E-value	Align_length	Identity(%)
	Group1	LPVO02000231.1	510488	533621	gb|EAW51766.1|	chloride channel Kb, isoform CRA_c	Homo sapiens	378	3.6e-36	75	100
		KV784731.1	15610446	15612082	ref|XP_001175391.4|	ubiquitin-conjugating enzyme E2Q-like protein 1	Pan troglodytes	296	3.78e-27	54	100
		KV784727.1	1910039	1911015	ref|XP_016870596.1|	ceramide glucosyltransferase isoform X2	Homo sapiens	270	1.71e-25	54	92.5926
		KV784734.1	23227641	23232362	gb|AAC51276.1|	putative p150	Homo sapiens	1701	0	353	92.068
		KV784772.1	6472482	6482727	gb|AAC51263.1|	putative p150	Homo sapiens	340	9.09e-29	71	91.5493
		KV784725.1	1338204	1338992	gb|EAW90608.1|	hCG2038537, partial	Homo sapiens	253	1.47e-24	57	89.4737
		KV784805.1	52976540	52978099	gb|EHH24659.1|	hypothetical protein EGK_08355, partial	Macaca mulatta	242	1.21e-22	55	89.0909
		KV784803.1	21187527	21189031	ref|XP_025224188.1|	putative uncharacterized protein encoded by LINC00269, partial	Theropithecus gelada	275	3.84e-27	64	87.5
		KV784762.1	941858	944985	gb|EHH18371.1|	hypothetical protein EGK_14950, partial	Macaca mulatta	225	1.1e-27	50	86
		KV784719.1	93468677	93473936	gb|PNI43658.1|	EBPL isoform 3	Pan troglodytes	281	4.7e-26	64	85.9375
		LPVO02000621.1	1215578	1217611	gb|EHH24659.1|	hypothetical protein EGK_08355, partial	Macaca mulatta	227	1.61e-20	56	85.7143
		KV784803.1	15594781	15596171	gb|EHH59439.1|	hypothetical protein EGM_09555, partial	Macaca fascicularis	226	1.1e-19	56	85.7143
		KV784797.1	27752714	27755221	gb|EHH64004.1|	hypothetical protein EGM_17106, partial	Macaca fascicularis	211	2.24e-17	52	80.7692
		KV784723.1	8349058	8350242	ref|XP_023043097.1|	GPALPP motifs-containing protein 1 isoform X2	Piliocolobus tephrosceles	298	6.01e-28	71	80.2817
		KV784719.1	93450257	93457305	gb|EHH24999.1|	hypothetical protein EGK_08749, partial	Macaca mulatta	247	1.5e-22	65	80
		LPVO02000621.1	1219247	1220501	gb|EHH18952.1|	hypothetical protein EGK_19543, partial	Macaca mulatta	276	1.43e-27	73	78.0822
		KV784804.1	4078651	4079471	gb|EAW69746.1|	hCG1993336	Homo sapiens	276	2.83e-28	72	77.7778
		KV784811.1	3732844	3735258	gb|EHH27828.1|	hypothetical protein EGK_18118, partial	Macaca mulatta	297	2.03e-29	84	77.381
		KV784726.1	9049712	9056232	gb|EAW56697.1|	hCG1997218	Homo sapiens	368	2.15e-38	97	74.2268
		KV784734.1	77101351	77102330	ref|XP_007985368.1|	PREDICTED: uncharacterized protein LOC103229289	Chlorocebus sabaeus	185	1.68e-21	55	72.7273
	Group2	LPVO02000185.1	2178029	2179621	gb|EHH64647.1|	hypothetical protein EGM_17921, partial	Macaca fascicularis	338	1.12e-35	76	86.8421
		KV784763.1	490557	494476	ref|XP_017823708.1|	PREDICTED: protein GVQW1-like, partial	Callithrix jacchus	365	1.97e-38	81	83.9506
		KV784740.1	23347990	23348752	gb|PNI87086.1|	MYB isoform 6	Pan troglodytes	201	2.85e-15	59	72.8814
	Group3	LPVO02001414.1	24394	28402	gb|EGV91139.1|	hypothetical protein I79_026279	Cricetulus griseus	301	4.9e-30	62	100
		LPVO02001464.1	36803	40809	emb|CCQ43978.1|	alternative protein DYZ1L14	Homo sapiens	213	4.87e-18	52	88.4615

## Sheet: Supplementary_Table_S9
Supplementary Table S9. The list and translated BLAST search of 38 globally missing regions where more than ten reads are mapped in more than seven samples.
	Group	AK1 scaffold	Start position	End position	ID	Putative protein	Species	Score	E-value	Align_length	Identity(%)
	Group1	KV784719.1	30209977	30210924
		KV784719.1	79001655	79002640
		KV784719.1	93452303	93455222	gi|1020158921|ref|NP_001310237.1|	zinc finger protein 454 isoform 2	Homo sapiens	265	5.61e-24	79	74.6835
		KV784719.1	93470705	93471918
		KV784720.1	27885647	27886104
		KV784723.1	8349171	8349628
		KV784723.1	10288012	10288493
		KV784723.1	34400763	34401227
		KV784731.1	15610509	15611959
		KV784736.1	6179476	6184176
		KV784736.1	18433040	18435697
		KV784738.1	33432222	33432240
		KV784747.1	1225842	1227344
		KV784754.1	50234036	50235663
		KV784761.1	2374854	2374857
		KV784762.1	646396	646455
		KV784762.1	942159	943260
		KV784774.1	387226	387651
		KV784797.1	27753978	27754392
		KV784800.1	13617523	13617941
		KV784803.1	15594978	15595455
		KV784803.1	21188206	21188829
		KV784804.1	4078861	4078900
		KV784806.1	65330325	65332270
		KV784811.1	3734091	3735143
		LPVO02000186.1	2132760	2132810
		LPVO02000191.1	8716140	8716258
		LPVO02000230.1	3020537	3020573
		LPVO02000423.1	11658530	11658908
		LPVO02000423.1	13811264	13811292
		LPVO02000621.1	1217413	1217481
	Group2	KV784740.1	23348347	23348356
		KV784740.1	49263566	49263958
		KV784763.1	493662	494031
		LPVO02000309.1	281355	281370
		LPVO02001070.1	97325	97709
	Group3	LPVO02002730.1	7950	8114
		LPVO02002730.1	12869	12969
